# Supplementary material for: Bird species richness and diversity responses to land use change in the Lake Victoria Basin, Kenya
Source: Sci Rep. 2024 Jan 19;14:1711. doi: 10.1038/s41598-024-52107-2 (PMC10798997; doi:10.1038/s41598-024-52107-2)
Supplement: Supplementary file 2 — Supplementary Information 2. [file 41598_2024_52107_MOESM2_ESM.xlsx]

## Sheet: Sheet1
SITE	LAND USE	LAND USE DESCRIPTION	HABITAT TYPE	PLOT/TRANSECT	SPECIES	PRESENCE
Busia	Cultivated	Cultivated	Disturbed	1,2,4	african pied wagtail	1
Busia	Cultivated	Cultivated	Disturbed	1,2,4	bronze mannikin	1
Busia	Cultivated	Cultivated	Disturbed	1,2,4	compact weaver	1
Busia	Cultivated	Cultivated	Disturbed	1,2,4	tawny flanked prinia	1
Busia	Cultivated	Cultivated	Disturbed	1,2,4	yellow fronted canary	1
Busia	Fallow	Fallow	Disturbed	3	baglafecht weaver	1
Busia	Fallow	Fallow	Disturbed	3	black shouldered kite	1
Busia	Fallow	Fallow	Disturbed	3	bronze mannikin	1
Busia	Fallow	Fallow	Disturbed	3	brown parrot	1
Busia	Fallow	Fallow	Disturbed	3	common bulbul	1
Busia	Fallow	Fallow	Disturbed	3	common fiscal	1
Busia	Fallow	Fallow	Disturbed	3	copper sunbird	1
Busia	Fallow	Fallow	Disturbed	3	crested francolin	1
Busia	Fallow	Fallow	Disturbed	3	red faced cisticola	1
Busia	Fallow	Fallow	Disturbed	3	scarlet chested sunbird	1
Busia	Fallow	Fallow	Disturbed	3	tropical boubou	1
Busia	Fallow	Fallow	Disturbed	3	white browed robin chat	1
Busia	Fallow	Fallow	Disturbed	3	yellow fronted canary	1
Busia	Fallow	Fallow	Disturbed	3	yellow throated longclaw	1
Busia	Fallow	Fallow	Disturbed	6	bronze mannikin	1
Busia	Fallow	Fallow	Disturbed	6	pin tailed whydah	1
Busia	Fallow	Fallow	Disturbed	6	scarlet chested sunbird	1
Busia	Fallow	Fallow	Disturbed	6	tawny flanked prinia	1
Busia	Fallow	Fallow	Disturbed	6	woodland kingfisher	1
Busia	Fallow	Fallow	Disturbed	6	yellow throated leaflove	1
Busia	Natural	Natural	Natural	5	baglafecht weaver	1
Busia	Natural	Natural	Natural	5	black & white mannikin	1
Busia	Natural	Natural	Natural	5	black headed weaver	1
Busia	Natural	Natural	Natural	5	bronze mannikin	1
Busia	Natural	Natural	Natural	5	common bulbul	1
Busia	Natural	Natural	Natural	5	compact weaver	1
Busia	Natural	Natural	Natural	5	fawn bellied waxbill	1
Busia	Natural	Natural	Natural	5	grey headed sparrow	1
Busia	Natural	Natural	Natural	5	grey woodpecker	1
Busia	Natural	Natural	Natural	5	lesser honeyguide	1
Busia	Natural	Natural	Natural	5	striped kingfisher	1
Busia	Natural	Natural	Natural	5	tawny flanked prinia	1
Busia	Natural	Natural	Natural	5	variable sunbird	1
Busia	Natural	Natural	Natural	5	white browed coucal	1
Busia	Natural	Natural	Natural	5	white browed scrub robin	1
Busia	Natural	Natural	Natural	7	african black swift	1
Busia	Natural	Natural	Natural	7	african citril	1
Busia	Natural	Natural	Natural	7	african moustached warbler	1
Busia	Natural	Natural	Natural	7	african palm swift	1
Busia	Natural	Natural	Natural	7	african pied wagtail	1
Busia	Natural	Natural	Natural	7	baglafecht weaver	1
Busia	Natural	Natural	Natural	7	bar breasted firefinch	1
Busia	Natural	Natural	Natural	7	barn swallow	1
Busia	Natural	Natural	Natural	7	black & white mannikin	1
Busia	Natural	Natural	Natural	7	black headed gonolek	1
Busia	Natural	Natural	Natural	7	black headed weaver	1
Busia	Natural	Natural	Natural	7	black shouldered kite	1
Busia	Natural	Natural	Natural	7	blue headed coucal	1
Busia	Natural	Natural	Natural	7	blue spotted wood dove	1
Busia	Natural	Natural	Natural	7	brimstone canary	1
Busia	Natural	Natural	Natural	7	bronze mannikin	1
Busia	Natural	Natural	Natural	7	brown babber	1
Busia	Natural	Natural	Natural	7	brown crowned tchagra	1
Busia	Natural	Natural	Natural	7	common bulbul	1
Busia	Natural	Natural	Natural	7	common fiscal	1
Busia	Natural	Natural	Natural	7	common waxbill	1
Busia	Natural	Natural	Natural	7	compact weaver	1
Busia	Natural	Natural	Natural	7	copper sunbird	1
Busia	Natural	Natural	Natural	7	crested francolin	1
Busia	Natural	Natural	Natural	7	dark capped yellow warbler	1
Busia	Natural	Natural	Natural	7	diederik cuckoo	1
Busia	Natural	Natural	Natural	7	eastern grey plantain eater	1
Busia	Natural	Natural	Natural	7	fawn breasted waxbill	1
Busia	Natural	Natural	Natural	7	greater swamp warbler	1
Busia	Natural	Natural	Natural	7	grey capped camaroptera	1
Busia	Natural	Natural	Natural	7	grey capped warbler	1
Busia	Natural	Natural	Natural	7	grey headed sparrow	1
Busia	Natural	Natural	Natural	7	hadada ibis	1
Busia	Natural	Natural	Natural	7	holub'sgolden weaver	1
Busia	Natural	Natural	Natural	7	klaas' cuckoo	1
Busia	Natural	Natural	Natural	7	laughing dove	1
Busia	Natural	Natural	Natural	7	lesser striped swallow	1
Busia	Natural	Natural	Natural	7	little bee eater	1
Busia	Natural	Natural	Natural	7	marsh tchagra	1
Busia	Natural	Natural	Natural	7	olive bellied sunbird	1
Busia	Natural	Natural	Natural	7	papyrus canary	1
Busia	Natural	Natural	Natural	7	pied crow	1
Busia	Natural	Natural	Natural	7	pigmy kingfisher	1
Busia	Natural	Natural	Natural	7	pin tailed whydah	1
Busia	Natural	Natural	Natural	7	red billed firefinch	1
Busia	Natural	Natural	Natural	7	red billed oxpecker	1
Busia	Natural	Natural	Natural	7	red cheeked cordon bleu	1
Busia	Natural	Natural	Natural	7	red chested sunbird	1
Busia	Natural	Natural	Natural	7	red eyed dove	1
Busia	Natural	Natural	Natural	7	red faced cisticola	1
Busia	Natural	Natural	Natural	7	ruppell's starling	1
Busia	Natural	Natural	Natural	7	scarlet chested sunbird	1
Busia	Natural	Natural	Natural	7	senegal coucal	1
Busia	Natural	Natural	Natural	7	slender billed weaver	1
Busia	Natural	Natural	Natural	7	speckled mousebird	1
Busia	Natural	Natural	Natural	7	spectacled weaver	1
Busia	Natural	Natural	Natural	7	tawny flanked prinia	1
Busia	Natural	Natural	Natural	7	triped kingfisher	1
Busia	Natural	Natural	Natural	7	tropical boubou	1
Busia	Natural	Natural	Natural	7	winding cisticola	1
Busia	Natural	Natural	Natural	7	woodland kingfisher	1
Busia	Natural	Natural	Natural	7	yellow fronted canary	1
Busia	Natural	Natural	Natural	7	yellow fronted tinkerbird	1
Busia	Natural	Natural	Natural	7	yellow mantled widowbird	1
Busia	Natural	Natural	Natural	7	yellow throated longclaw	1
Busia	Natural	Natural	Natural	7	yellow white eye	1
Angurai	Natural	Natural	Natural	WDGR	african citril	1
Angurai	Natural	Natural	Natural	WDGR	african moustached warbler	1
Angurai	Natural	Natural	Natural	WDGR	baglafecht weaver	1
Angurai	Natural	Natural	Natural	WDGR	black & white mannikin	1
Angurai	Natural	Natural	Natural	WDGR	black billed barbet	1
Angurai	Natural	Natural	Natural	WDGR	black headed batis	1
Angurai	Natural	Natural	Natural	WDGR	black headed gonolek	1
Angurai	Natural	Natural	Natural	WDGR	black headed heron	1
Angurai	Natural	Natural	Natural	WDGR	black rumped waxbill	1
Angurai	Natural	Natural	Natural	WDGR	blue spotted wood dove	1
Angurai	Natural	Natural	Natural	WDGR	bronze mannikin	1
Angurai	Natural	Natural	Natural	WDGR	bronze sunbird	1
Angurai	Natural	Natural	Natural	WDGR	brown backed scrub robin	1
Angurai	Natural	Natural	Natural	WDGR	cabanis greenbul	1
Angurai	Natural	Natural	Natural	WDGR	common bulbul	1
Angurai	Natural	Natural	Natural	WDGR	common waxbill	1
Angurai	Natural	Natural	Natural	WDGR	compact weaver	1
Angurai	Natural	Natural	Natural	WDGR	copper sunbird	1
Angurai	Natural	Natural	Natural	WDGR	crested francolin	1
Angurai	Natural	Natural	Natural	WDGR	croaking cisticola	1
Angurai	Natural	Natural	Natural	WDGR	dark capped yellow warbler	1
Angurai	Natural	Natural	Natural	WDGR	diederik cuckoo	1
Angurai	Natural	Natural	Natural	WDGR	fawn bellied waxbill	1
Angurai	Natural	Natural	Natural	WDGR	great sparrowhawk	1
Angurai	Natural	Natural	Natural	WDGR	greater honeyguide	1
Angurai	Natural	Natural	Natural	WDGR	green headed sunbird	1
Angurai	Natural	Natural	Natural	WDGR	grey headed sparrow	1
Angurai	Natural	Natural	Natural	WDGR	grey winged robin chat	1
Angurai	Natural	Natural	Natural	WDGR	klaas' cuckoo	1
Angurai	Natural	Natural	Natural	WDGR	little greenbul	1
Angurai	Natural	Natural	Natural	WDGR	olive bellied sunbird	1
Angurai	Natural	Natural	Natural	WDGR	olive sunbird	1
Angurai	Natural	Natural	Natural	WDGR	paradise flycatcher	1
Angurai	Natural	Natural	Natural	WDGR	purple banded sunbird	1
Angurai	Natural	Natural	Natural	WDGR	pygmy kingfisher	1
Angurai	Natural	Natural	Natural	WDGR	red faced cisticola	1
Angurai	Natural	Natural	Natural	WDGR	scarlet chested sunbird	1
Angurai	Natural	Natural	Natural	WDGR	tawny flanked prinia	1
Angurai	Natural	Natural	Natural	WDGR	whistling cisticola	1
Angurai	Natural	Natural	Natural	WDGR	white browed coucal	1
Angurai	Natural	Natural	Natural	WDGR	white chinned prinia	1
Angurai	Natural	Natural	Natural	WDGR	yellow fronted tinkerbird	1
Angurai	Natural	Natural	Natural	WDGR	yellow fronted canary	1
Angurai	Natural	Natural	Natural	WDGR	yellow rumped tinkerbird	1
Angurai	Natural	Natural	Natural	WDGR	yellow white eye	1
Angurai	Natural	Natural	Natural	WDGR	yellowbill	1
Angurai	Fallow	Fallow	Disturbed	FLGZ	brimstone canary	1
Angurai	Fallow	Fallow	Disturbed	FLGZ	bronze mannikin	1
Angurai	Fallow	Fallow	Disturbed	FLGZ	common bulbul	1
Angurai	Fallow	Fallow	Disturbed	FLGZ	olive bellied sunbird	1
Angurai	Fallow	Fallow	Disturbed	FLGZ	red billed firefinch	1
Angurai	Fallow	Fallow	Disturbed	FLGZ	singing cisticola	1
Angurai	Fallow	Fallow	Disturbed	FLGZ	striped kingfisher	1
Angurai	Fallow	Fallow	Disturbed	FLGZ	tawny flanked prinia	1
Angurai	Fallow	Fallow	Disturbed	FLGZ	white chinned prinia	1
Angurai	Fallow	Fallow	Disturbed	FLGZ	yellow fronted canary	1
Angurai	Fallow	Fallow	Disturbed	FLGZ	yellow fronted tinkerbird	1
Angurai	Fallow	Fallow	Disturbed	FLGZ	yellow white eye	1
Angurai	Cultivated	Cultivated	Disturbed	MZCA	bronze mannikin	1
Angurai	Cultivated	Cultivated	Disturbed	MZCA	common bulbul	1
Angurai	Cultivated	Cultivated	Disturbed	MZCA	tawny flanked prinia	1
Angurai	Natural	Natural	Natural	WDBS	african black swift	1
Angurai	Natural	Natural	Natural	WDBS	african firefinch	1
Angurai	Natural	Natural	Natural	WDBS	african moustached warbler	1
Angurai	Natural	Natural	Natural	WDBS	baglafecht weaver	1
Angurai	Natural	Natural	Natural	WDBS	black & white mannikin	1
Angurai	Natural	Natural	Natural	WDBS	black bellied firefinch	1
Angurai	Natural	Natural	Natural	WDBS	black faced waxbill	1
Angurai	Natural	Natural	Natural	WDBS	black headed weaver	1
Angurai	Natural	Natural	Natural	WDBS	black shouldered kite	1
Angurai	Natural	Natural	Natural	WDBS	blue flycatcher	1
Angurai	Natural	Natural	Natural	WDBS	blue spotted wood dove	1
Angurai	Natural	Natural	Natural	WDBS	bronze mannikin	1
Angurai	Natural	Natural	Natural	WDBS	bronze sunbird	1
Angurai	Natural	Natural	Natural	WDBS	brow crowned tchagra	1
Angurai	Natural	Natural	Natural	WDBS	brown backed scrub robin	1
Angurai	Natural	Natural	Natural	WDBS	brown backed scrub robin	1
Angurai	Natural	Natural	Natural	WDBS	brown throated wattle eye	1
Angurai	Natural	Natural	Natural	WDBS	common bulbul	1
Angurai	Natural	Natural	Natural	WDBS	compact weaver	1
Angurai	Natural	Natural	Natural	WDBS	copper sunbird	1
Angurai	Natural	Natural	Natural	WDBS	dark capped yellow warbler	1
Angurai	Natural	Natural	Natural	WDBS	diederik cuckoo	1
Angurai	Natural	Natural	Natural	WDBS	fawn bellied waxbill	1
Angurai	Natural	Natural	Natural	WDBS	green headed sunbird	1
Angurai	Natural	Natural	Natural	WDBS	grey backed camaroptera	1
Angurai	Natural	Natural	Natural	WDBS	grey capped warbler	1
Angurai	Natural	Natural	Natural	WDBS	greyish eagle owl	1
Angurai	Natural	Natural	Natural	WDBS	klaas' cuckoo	1
Angurai	Natural	Natural	Natural	WDBS	laughing dove	1
Angurai	Natural	Natural	Natural	WDBS	little greenbul	1
Angurai	Natural	Natural	Natural	WDBS	marsh tchagra	1
Angurai	Natural	Natural	Natural	WDBS	olive bellied sunbird	1
Angurai	Natural	Natural	Natural	WDBS	paradise flycatcher	1
Angurai	Natural	Natural	Natural	WDBS	parasitic weaver	1
Angurai	Natural	Natural	Natural	WDBS	pigmy kingfisher	1
Angurai	Natural	Natural	Natural	WDBS	purple grenadier	1
Angurai	Natural	Natural	Natural	WDBS	red billed firefinch	1
Angurai	Natural	Natural	Natural	WDBS	red cheeked cordon bleu	1
Angurai	Natural	Natural	Natural	WDBS	red crested cuckoo	1
Angurai	Natural	Natural	Natural	WDBS	red eyed dove	1
Angurai	Natural	Natural	Natural	WDBS	red headed lovebird	1
Angurai	Natural	Natural	Natural	WDBS	red winged warbler	1
Angurai	Natural	Natural	Natural	WDBS	scarlet chested sunbird	1
Angurai	Natural	Natural	Natural	WDBS	siffling cisticola	1
Angurai	Natural	Natural	Natural	WDBS	singing cisticola	1
Angurai	Natural	Natural	Natural	WDBS	snowy headed robin chat	1
Angurai	Natural	Natural	Natural	WDBS	speckled mousebird	1
Angurai	Natural	Natural	Natural	WDBS	speckled pigeon	1
Angurai	Natural	Natural	Natural	WDBS	spectacled weaver	1
Angurai	Natural	Natural	Natural	WDBS	sulphur breasted bush shrike	1
Angurai	Natural	Natural	Natural	WDBS	tawny flanked prinia	1
Angurai	Natural	Natural	Natural	WDBS	violet backed starling	1
Angurai	Natural	Natural	Natural	WDBS	white browed coucal	1
Angurai	Natural	Natural	Natural	WDBS	white browed robin chat	1
Angurai	Natural	Natural	Natural	WDBS	white headed saw wing	1
Angurai	Natural	Natural	Natural	WDBS	yellow fronted canary	1
Angurai	Natural	Natural	Natural	WDBS	yellow fronted tinkerbird	1
Angurai	Natural	Natural	Natural	WDBS	yellow rumped tinkerbird	1
Angurai	Natural	Natural	Natural	WDBS	yellow white eye	1
Angurai	Natural	Natural	Natural	WDBS1	brown backed scrub robin	1
Angurai	Natural	Natural	Natural	WDBS1	common bulbul	1
Angurai	Natural	Natural	Natural	WDBS1	green headed sunbird	1
Angurai	Natural	Natural	Natural	WDBS1	grey backed camaroptera	1
Angurai	Natural	Natural	Natural	WDBS1	klaas' cuckoo	1
Angurai	Natural	Natural	Natural	WDBS1	little greenbul	1
Angurai	Natural	Natural	Natural	WDBS1	red eyed dove	1
Angurai	Natural	Natural	Natural	WDBS1	ross's turaco	1
Angurai	Natural	Natural	Natural	WDBS1	siffling cisticola	1
Angurai	Natural	Natural	Natural	WDBS1	singing cisticola	1
Angurai	Natural	Natural	Natural	WDBS1	tambourine dove	1
Angurai	Natural	Natural	Natural	WDBS1	tawny flanked prinia	1
Angurai	Natural	Natural	Natural	WDBS1	whistling cisticola	1
Angurai	Natural	Natural	Natural	WDBS1	yellow rumped tinkerbird	1
Angurai	Natural	Natural	Natural	WDBS1	yellowbill	1
Lambwe Valley	Natural	Grasslands in the National Park	Natural	Group 1	Abdim's Stork	1
Lambwe Valley	Natural	Grasslands in the National Park	Natural	Group 1	African Grey Hornbill	1
Lambwe Valley	Natural	Grasslands in the National Park	Natural	Group 1	Bare-faced Go-away-bird	1
Lambwe Valley	Natural	Grasslands in the National Park	Natural	Group 1	Broad-tailed Warbler	1
Lambwe Valley	Natural	Grasslands in the National Park	Natural	Group 1	Brown Parrot	1
Lambwe Valley	Natural	Grasslands in the National Park	Natural	Group 1	Eurasian Hobby	1
Lambwe Valley	Natural	Grasslands in the National Park	Natural	Group 1	Green Wood-Hoopoe	1
Lambwe Valley	Natural	Grasslands in the National Park	Natural	Group 1	Helmeted Guineafowl	1
Lambwe Valley	Natural	Grasslands in the National Park	Natural	Group 1	Spotted Flycatcher	1
Lambwe Valley	Natural	Grasslands in the National Park	Natural	Group 1	White-throated Bee-eater	1
Lambwe Valley	Natural	Grasslands in the National Park	Natural	Group 1	Yellow-rumped Seed-eater	1
Lambwe Valley	Natural	Grasslands in the National Park	Natural	Group 1	Yellow-spotted Petronia	1
Lambwe Valley	Semi-Natural	Grasslands in the National Park/settled areas	Semi-Natural	Group 2	Abyssinian Scimitarbill	1
Lambwe Valley	Semi-Natural	Grasslands in the National Park/settled areas	Semi-Natural	Group 2	Angola Swallow	1
Lambwe Valley	Semi-Natural	Grasslands in the National Park/settled areas	Semi-Natural	Group 2	Black-and-White Cuckoo	1
Lambwe Valley	Semi-Natural	Grasslands in the National Park/settled areas	Semi-Natural	Group 2	Black-bellied Bustard	1
Lambwe Valley	Semi-Natural	Grasslands in the National Park/settled areas	Semi-Natural	Group 2	Black-shouldered Kite	1
Lambwe Valley	Semi-Natural	Grasslands in the National Park/settled areas	Semi-Natural	Group 2	Blue-naped Mousebird	1
Lambwe Valley	Semi-Natural	Grasslands in the National Park/settled areas	Semi-Natural	Group 2	Gabar Goshawk	1
Lambwe Valley	Semi-Natural	Grasslands in the National Park/settled areas	Semi-Natural	Group 2	Laughing Dove	1
Lambwe Valley	Semi-Natural	Grasslands in the National Park/settled areas	Semi-Natural	Group 2	Long-crested Eagle	1
Lambwe Valley	Semi-Natural	Grasslands in the National Park/settled areas	Semi-Natural	Group 2	Ring-necked Dove	1
Lambwe Valley	Semi-Natural	Grasslands in the National Park/settled areas	Semi-Natural	Group 2	Rüppell's Long-t. Starling	1
Lambwe Valley	Semi-Natural	Grasslands in the National Park/settled areas	Semi-Natural	Group 2	Superb Starling	1
Lambwe Valley	Semi-Natural	Grasslands in the National Park/settled areas	Semi-Natural	Group 2	Wattled Starling	1
Lambwe Valley	Semi-Natural	Grasslands in the National Park/settled areas	Semi-Natural	Group 2	White-headed Saw-wing	1
Lambwe Valley	Semi-Natural	Grasslands in the National Park/settled areas	Semi-Natural	Group 2	Yellow throated Longclaw	1
Lambwe Valley	Semi-Natural	Grasslands in settled areas	Semi-Natural	Group 3	Afr. Moustached Warbler	1
Lambwe Valley	Semi-Natural	Grasslands in settled areas	Semi-Natural	Group 3	Babbler spp.	1
Lambwe Valley	Semi-Natural	Grasslands in settled areas	Semi-Natural	Group 3	Beautiful Sunbird	1
Lambwe Valley	Semi-Natural	Grasslands in settled areas	Semi-Natural	Group 3	Black Cuckoo Shrike	1
Lambwe Valley	Semi-Natural	Grasslands in settled areas	Semi-Natural	Group 3	Black-headed Gonolek	1
Lambwe Valley	Semi-Natural	Grasslands in settled areas	Semi-Natural	Group 3	Cattle Egret	1
Lambwe Valley	Semi-Natural	Grasslands in settled areas	Semi-Natural	Group 3	Crowned Lapwing	1
Lambwe Valley	Semi-Natural	Grasslands in settled areas	Semi-Natural	Group 3	Grey-backed Fiscal	1
Lambwe Valley	Semi-Natural	Grasslands in settled areas	Semi-Natural	Group 3	Lesser Masked Weaver	1
Lambwe Valley	Semi-Natural	Grasslands in settled areas	Semi-Natural	Group 3	Lesser Striped Swallow	1
Lambwe Valley	Semi-Natural	Grasslands in settled areas	Semi-Natural	Group 3	Pale Flycatcher	1
Lambwe Valley	Semi-Natural	Grasslands in settled areas	Semi-Natural	Group 3	Rattling Cisticola	1
Lambwe Valley	Semi-Natural	Grasslands in settled areas	Semi-Natural	Group 3	Red-billed Quelea	1
Lambwe Valley	Semi-Natural	Grasslands in settled areas	Semi-Natural	Group 3	Yellow fronted Canary	1
Lambwe Valley	Semi-Natural	Thickets in the National Park/settled areas	Semi-Natural	Group 4	Barn Swallow	1
Lambwe Valley	Semi-Natural	Thickets in the National Park/settled areas	Semi-Natural	Group 4	Black-chested Snake Eagle	1
Lambwe Valley	Semi-Natural	Thickets in the National Park/settled areas	Semi-Natural	Group 4	Black-necked Weaver	1
Lambwe Valley	Semi-Natural	Thickets in the National Park/settled areas	Semi-Natural	Group 4	Emerald-sp. Wood-Dove	1
Lambwe Valley	Semi-Natural	Thickets in the National Park/settled areas	Semi-Natural	Group 4	European Bee-eater	1
Lambwe Valley	Semi-Natural	Thickets in the National Park/settled areas	Semi-Natural	Group 4	Fork-tailed Drongo	1
Lambwe Valley	Semi-Natural	Thickets in the National Park/settled areas	Semi-Natural	Group 4	Grey-backed Camaroptera	1
Lambwe Valley	Semi-Natural	Thickets in the National Park/settled areas	Semi-Natural	Group 4	Northern Black Flycatcher	1
Lambwe Valley	Semi-Natural	Thickets in the National Park/settled areas	Semi-Natural	Group 4	Purple banded Sunbird	1
Lambwe Valley	Semi-Natural	Thickets in the National Park/settled areas	Semi-Natural	Group 4	Red-eyed Dove	1
Lambwe Valley	Semi-Natural	Thickets in the National Park/settled areas	Semi-Natural	Group 4	Red-faced Crombec	1
Lambwe Valley	Semi-Natural	Thickets in the National Park/settled areas	Semi-Natural	Group 4	Scarlet-breasted Sunbird	1
Lambwe Valley	Semi-Natural	Thickets in the National Park/settled areas	Semi-Natural	Group 4	Slate-coloured Boubou	1
Lambwe Valley	Semi-Natural	Thickets in the National Park/settled areas	Semi-Natural	Group 4	Speckled Mousebird	1
Lambwe Valley	Semi-Natural	Thickets in the National Park/settled areas	Semi-Natural	Group 4	Spectacled Weaver	1
Lambwe Valley	Semi-Natural	Thickets in the National Park/settled areas	Semi-Natural	Group 4	Sulphur breasted bush Shrike	1
Lambwe Valley	Semi-Natural	Thickets in the National Park/settled areas	Semi-Natural	Group 4	Tawny flanked Prinia	1
Lambwe Valley	Semi-Natural	Thickets in the National Park/settled areas	Semi-Natural	Group 4	White-brow. Robin-Chat	1
Lambwe Valley	Semi-Natural	Thickets in the National Park/settled areas	Semi-Natural	Group 4	White-brow. Scrub-Robin	1
Lambwe Valley	Semi-Natural	Thickets in the National Park/settled areas	Semi-Natural	Group 4	Yellow Wagtail	1
Lambwe Valley	Natural	Grassland/thicket in protected area	Natural	Group 5	Afr. Paradise Flycatcher	1
Lambwe Valley	Natural	Grassland/thicket in protected area	Natural	Group 5	Black-lored Babbler	1
Lambwe Valley	Natural	Grassland/thicket in protected area	Natural	Group 5	Black-throated Wattle-eye	1
Lambwe Valley	Natural	Grassland/thicket in protected area	Natural	Group 5	Hadada Ibis	1
Lambwe Valley	Natural	Grassland/thicket in protected area	Natural	Group 5	Little Swift	1
Lambwe Valley	Natural	Grassland/thicket in protected area	Natural	Group 5	Red-fronted Tinkerbird	1
Lambwe Valley	Natural	Grassland/thicket in protected area	Natural	Group 5	Red-necked Spurfowl	1
