# Supplementary material for: Bird species richness and diversity responses to land use change in the Lake Victoria Basin, Kenya
Source: Sci Rep. 2024 Jan 19;14:1711. doi: 10.1038/s41598-024-52107-2 (PMC10798997; doi:10.1038/s41598-024-52107-2)
Supplement: Supplementary file 3 — Supplementary Information 3. [file 41598_2024_52107_MOESM3_ESM.xlsx]

## Sheet: PR_ABS
SITE	LAND USE	HABITAT	SPECIES	PRESENCE/ABSENCE
Angurai	Cultivated	Distrubed	bronze mannikin	1
Angurai	Cultivated	Distrubed	common bulbul	1
Angurai	Cultivated	Distrubed	tawny flanked prinia	1
Angurai	Cultivated	Distrubed	Abdim's Stork	0
Angurai	Cultivated	Distrubed	Abyssinian Scimitarbill	0
Angurai	Cultivated	Distrubed	Afr. Moustached Warbler	0
Angurai	Cultivated	Distrubed	Afr. Paradise Flycatcher	0
Angurai	Cultivated	Distrubed	african black swift	0
Angurai	Cultivated	Distrubed	african citril	0
Angurai	Cultivated	Distrubed	african firefinch	0
Angurai	Cultivated	Distrubed	African Grey Hornbill	0
Angurai	Cultivated	Distrubed	african moustached warbler	0
Angurai	Cultivated	Distrubed	african palm swift	0
Angurai	Cultivated	Distrubed	african pied wagtail	0
Angurai	Cultivated	Distrubed	Angola Swallow	0
Angurai	Cultivated	Distrubed	Babbler spp.	0
Angurai	Cultivated	Distrubed	baglafecht weaver	0
Angurai	Cultivated	Distrubed	bar breasted firefinch	0
Angurai	Cultivated	Distrubed	Bare-faced Go-away-bird	0
Angurai	Cultivated	Distrubed	barn swallow	0
Angurai	Cultivated	Distrubed	Beautiful Sunbird	0
Angurai	Cultivated	Distrubed	black & white mannikin	0
Angurai	Cultivated	Distrubed	black bellied firefinch	0
Angurai	Cultivated	Distrubed	black billed barbet	0
Angurai	Cultivated	Distrubed	Black Cuckoo Shrike	0
Angurai	Cultivated	Distrubed	black faced waxbill	0
Angurai	Cultivated	Distrubed	black headed batis	0
Angurai	Cultivated	Distrubed	black headed gonolek	0
Angurai	Cultivated	Distrubed	black headed heron	0
Angurai	Cultivated	Distrubed	black headed weaver	0
Angurai	Cultivated	Distrubed	black rumped waxbill	0
Angurai	Cultivated	Distrubed	black shouldered kite	0
Angurai	Cultivated	Distrubed	Black-and-White Cuckoo	0
Angurai	Cultivated	Distrubed	Black-bellied Bustard	0
Angurai	Cultivated	Distrubed	Black-chested Snake Eagle	0
Angurai	Cultivated	Distrubed	Black-headed Gonolek	0
Angurai	Cultivated	Distrubed	Black-lored Babbler	0
Angurai	Cultivated	Distrubed	Black-necked Weaver	0
Angurai	Cultivated	Distrubed	Black-shouldered Kite	0
Angurai	Cultivated	Distrubed	Black-throated Wattle-eye	0
Angurai	Cultivated	Distrubed	blue flycatcher	0
Angurai	Cultivated	Distrubed	blue headed coucal	0
Angurai	Cultivated	Distrubed	blue spotted wood dove	0
Angurai	Cultivated	Distrubed	Blue-naped Mousebird	0
Angurai	Cultivated	Distrubed	brimstone canary	0
Angurai	Cultivated	Distrubed	Broad-tailed Warbler	0
Angurai	Cultivated	Distrubed	bronze sunbird	0
Angurai	Cultivated	Distrubed	brow crowned tchagra	0
Angurai	Cultivated	Distrubed	brown babber	0
Angurai	Cultivated	Distrubed	brown backed scrub robin	0
Angurai	Cultivated	Distrubed	brown crowned tchagra	0
Angurai	Cultivated	Distrubed	brown parrot	0
Angurai	Cultivated	Distrubed	brown throated wattle eye	0
Angurai	Cultivated	Distrubed	cabanis greenbul	0
Angurai	Cultivated	Distrubed	Cattle Egret	0
Angurai	Cultivated	Distrubed	common fiscal	0
Angurai	Cultivated	Distrubed	common waxbill	0
Angurai	Cultivated	Distrubed	compact weaver	0
Angurai	Cultivated	Distrubed	copper sunbird	0
Angurai	Cultivated	Distrubed	crested francolin	0
Angurai	Cultivated	Distrubed	croaking cisticola	0
Angurai	Cultivated	Distrubed	Crowned Lapwing	0
Angurai	Cultivated	Distrubed	dark capped yellow warbler	0
Angurai	Cultivated	Distrubed	diederik cuckoo	0
Angurai	Cultivated	Distrubed	eastern grey plantain eater	0
Angurai	Cultivated	Distrubed	Emerald-sp. Wood-Dove	0
Angurai	Cultivated	Distrubed	Eurasian Hobby	0
Angurai	Cultivated	Distrubed	European Bee-eater	0
Angurai	Cultivated	Distrubed	fawn bellied waxbill	0
Angurai	Cultivated	Distrubed	fawn breasted waxbill	0
Angurai	Cultivated	Distrubed	Fork-tailed Drongo	0
Angurai	Cultivated	Distrubed	Gabar Goshawk	0
Angurai	Cultivated	Distrubed	great sparrowhawk	0
Angurai	Cultivated	Distrubed	greater honeyguide	0
Angurai	Cultivated	Distrubed	greater swamp warbler	0
Angurai	Cultivated	Distrubed	green headed sunbird	0
Angurai	Cultivated	Distrubed	Green Wood-Hoopoe	0
Angurai	Cultivated	Distrubed	grey backed camaroptera	0
Angurai	Cultivated	Distrubed	grey capped camaroptera	0
Angurai	Cultivated	Distrubed	grey capped warbler	0
Angurai	Cultivated	Distrubed	grey headed sparrow	0
Angurai	Cultivated	Distrubed	grey winged robin chat	0
Angurai	Cultivated	Distrubed	grey woodpecker	0
Angurai	Cultivated	Distrubed	Grey-backed Camaroptera	0
Angurai	Cultivated	Distrubed	Grey-backed Fiscal	0
Angurai	Cultivated	Distrubed	greyish eagle owl	0
Angurai	Cultivated	Distrubed	hadada ibis	0
Angurai	Cultivated	Distrubed	Helmeted Guineafowl	0
Angurai	Cultivated	Distrubed	holub'sgolden weaver	0
Angurai	Cultivated	Distrubed	klaas' cuckoo	0
Angurai	Cultivated	Distrubed	laughing dove	0
Angurai	Cultivated	Distrubed	lesser honeyguide	0
Angurai	Cultivated	Distrubed	Lesser Masked Weaver	0
Angurai	Cultivated	Distrubed	lesser striped swallow	0
Angurai	Cultivated	Distrubed	little bee eater	0
Angurai	Cultivated	Distrubed	little greenbul	0
Angurai	Cultivated	Distrubed	Little Swift	0
Angurai	Cultivated	Distrubed	Long-crested Eagle	0
Angurai	Cultivated	Distrubed	marsh tchagra	0
Angurai	Cultivated	Distrubed	Northern Black Flycatcher	0
Angurai	Cultivated	Distrubed	olive bellied sunbird	0
Angurai	Cultivated	Distrubed	olive sunbird	0
Angurai	Cultivated	Distrubed	Pale Flycatcher	0
Angurai	Cultivated	Distrubed	papyrus canary	0
Angurai	Cultivated	Distrubed	paradise flycatcher	0
Angurai	Cultivated	Distrubed	parasitic weaver	0
Angurai	Cultivated	Distrubed	pied crow	0
Angurai	Cultivated	Distrubed	pigmy kingfisher	0
Angurai	Cultivated	Distrubed	pin tailed whydah	0
Angurai	Cultivated	Distrubed	purple banded sunbird	0
Angurai	Cultivated	Distrubed	purple grenadier	0
Angurai	Cultivated	Distrubed	pygmy kingfisher	0
Angurai	Cultivated	Distrubed	Rattling Cisticola	0
Angurai	Cultivated	Distrubed	red billed firefinch	0
Angurai	Cultivated	Distrubed	red billed oxpecker	0
Angurai	Cultivated	Distrubed	red cheeked cordon bleu	0
Angurai	Cultivated	Distrubed	red chested sunbird	0
Angurai	Cultivated	Distrubed	red crested cuckoo	0
Angurai	Cultivated	Distrubed	red eyed dove	0
Angurai	Cultivated	Distrubed	red faced cisticola	0
Angurai	Cultivated	Distrubed	red headed lovebird	0
Angurai	Cultivated	Distrubed	red winged warbler	0
Angurai	Cultivated	Distrubed	Red-billed Quelea	0
Angurai	Cultivated	Distrubed	Red-eyed Dove	0
Angurai	Cultivated	Distrubed	Red-faced Crombec	0
Angurai	Cultivated	Distrubed	Red-fronted Tinkerbird	0
Angurai	Cultivated	Distrubed	Red-necked Spurfowl	0
Angurai	Cultivated	Distrubed	Ring-necked Dove	0
Angurai	Cultivated	Distrubed	ross's turaco	0
Angurai	Cultivated	Distrubed	Rüppell's Long-t. Starling	0
Angurai	Cultivated	Distrubed	ruppell's starling	0
Angurai	Cultivated	Distrubed	scarlet chested sunbird	0
Angurai	Cultivated	Distrubed	Scarlet-breasted Sunbird	0
Angurai	Cultivated	Distrubed	senegal coucal	0
Angurai	Cultivated	Distrubed	siffling cisticola	0
Angurai	Cultivated	Distrubed	singing cisticola	0
Angurai	Cultivated	Distrubed	Slate-coloured Boubou	0
Angurai	Cultivated	Distrubed	slender billed weaver	0
Angurai	Cultivated	Distrubed	snowy headed robin chat	0
Angurai	Cultivated	Distrubed	speckled mousebird	0
Angurai	Cultivated	Distrubed	speckled pigeon	0
Angurai	Cultivated	Distrubed	spectacled weaver	0
Angurai	Cultivated	Distrubed	Spotted Flycatcher	0
Angurai	Cultivated	Distrubed	striped kingfisher	0
Angurai	Cultivated	Distrubed	sulphur breasted bush shrike	0
Angurai	Cultivated	Distrubed	Superb Starling	0
Angurai	Cultivated	Distrubed	tambourine dove	0
Angurai	Cultivated	Distrubed	triped kingfisher	0
Angurai	Cultivated	Distrubed	tropical boubou	0
Angurai	Cultivated	Distrubed	variable sunbird	0
Angurai	Cultivated	Distrubed	violet backed starling	0
Angurai	Cultivated	Distrubed	Wattled Starling	0
Angurai	Cultivated	Distrubed	whistling cisticola	0
Angurai	Cultivated	Distrubed	white browed coucal	0
Angurai	Cultivated	Distrubed	white browed robin chat	0
Angurai	Cultivated	Distrubed	white browed scrub robin	0
Angurai	Cultivated	Distrubed	white chinned prinia	0
Angurai	Cultivated	Distrubed	white headed saw wing	0
Angurai	Cultivated	Distrubed	White-brow. Robin-Chat	0
Angurai	Cultivated	Distrubed	White-brow. Scrub-Robin	0
Angurai	Cultivated	Distrubed	White-headed Saw-wing	0
Angurai	Cultivated	Distrubed	White-throated Bee-eater	0
Angurai	Cultivated	Distrubed	winding cisticola	0
Angurai	Cultivated	Distrubed	woodland kingfisher	0
Angurai	Cultivated	Distrubed	yellow fronted canary	0
Angurai	Cultivated	Distrubed	yellow fronted tinkerbird	0
Angurai	Cultivated	Distrubed	yellow mantled widowbird	0
Angurai	Cultivated	Distrubed	yellow rumped tinkerbird	0
Angurai	Cultivated	Distrubed	yellow throated leaflove	0
Angurai	Cultivated	Distrubed	yellow throated longclaw	0
Angurai	Cultivated	Distrubed	Yellow Wagtail	0
Angurai	Cultivated	Distrubed	yellow white eye	0
Angurai	Cultivated	Distrubed	yellowbill	0
Angurai	Cultivated	Distrubed	Yellow-rumped Seed-eater	0
Angurai	Cultivated	Distrubed	Yellow-spotted Petronia	0
Angurai	Fallow	Distrubed	brimstone canary	1
Angurai	Fallow	Distrubed	bronze mannikin	1
Angurai	Fallow	Distrubed	common bulbul	1
Angurai	Fallow	Distrubed	olive bellied sunbird	1
Angurai	Fallow	Distrubed	red billed firefinch	1
Angurai	Fallow	Distrubed	singing cisticola	1
Angurai	Fallow	Distrubed	striped kingfisher	1
Angurai	Fallow	Distrubed	tawny flanked prinia	1
Angurai	Fallow	Distrubed	white chinned prinia	1
Angurai	Fallow	Distrubed	yellow fronted canary	1
Angurai	Fallow	Distrubed	yellow fronted tinkerbird	1
Angurai	Fallow	Distrubed	yellow white eye	1
Angurai	Fallow	Distrubed	Abdim's Stork	0
Angurai	Fallow	Distrubed	Abyssinian Scimitarbill	0
Angurai	Fallow	Distrubed	Afr. Moustached Warbler	0
Angurai	Fallow	Distrubed	Afr. Paradise Flycatcher	0
Angurai	Fallow	Distrubed	african black swift	0
Angurai	Fallow	Distrubed	african citril	0
Angurai	Fallow	Distrubed	african firefinch	0
Angurai	Fallow	Distrubed	African Grey Hornbill	0
Angurai	Fallow	Distrubed	african moustached warbler	0
Angurai	Fallow	Distrubed	african palm swift	0
Angurai	Fallow	Distrubed	african pied wagtail	0
Angurai	Fallow	Distrubed	Angola Swallow	0
Angurai	Fallow	Distrubed	Babbler spp.	0
Angurai	Fallow	Distrubed	baglafecht weaver	0
Angurai	Fallow	Distrubed	bar breasted firefinch	0
Angurai	Fallow	Distrubed	Bare-faced Go-away-bird	0
Angurai	Fallow	Distrubed	barn swallow	0
Angurai	Fallow	Distrubed	Beautiful Sunbird	0
Angurai	Fallow	Distrubed	black & white mannikin	0
Angurai	Fallow	Distrubed	black bellied firefinch	0
Angurai	Fallow	Distrubed	black billed barbet	0
Angurai	Fallow	Distrubed	Black Cuckoo Shrike	0
Angurai	Fallow	Distrubed	black faced waxbill	0
Angurai	Fallow	Distrubed	black headed batis	0
Angurai	Fallow	Distrubed	black headed gonolek	0
Angurai	Fallow	Distrubed	black headed heron	0
Angurai	Fallow	Distrubed	black headed weaver	0
Angurai	Fallow	Distrubed	black rumped waxbill	0
Angurai	Fallow	Distrubed	black shouldered kite	0
Angurai	Fallow	Distrubed	Black-and-White Cuckoo	0
Angurai	Fallow	Distrubed	Black-bellied Bustard	0
Angurai	Fallow	Distrubed	Black-chested Snake Eagle	0
Angurai	Fallow	Distrubed	Black-headed Gonolek	0
Angurai	Fallow	Distrubed	Black-lored Babbler	0
Angurai	Fallow	Distrubed	Black-necked Weaver	0
Angurai	Fallow	Distrubed	Black-shouldered Kite	0
Angurai	Fallow	Distrubed	Black-throated Wattle-eye	0
Angurai	Fallow	Distrubed	blue flycatcher	0
Angurai	Fallow	Distrubed	blue headed coucal	0
Angurai	Fallow	Distrubed	blue spotted wood dove	0
Angurai	Fallow	Distrubed	Blue-naped Mousebird	0
Angurai	Fallow	Distrubed	Broad-tailed Warbler	0
Angurai	Fallow	Distrubed	bronze sunbird	0
Angurai	Fallow	Distrubed	brow crowned tchagra	0
Angurai	Fallow	Distrubed	brown babber	0
Angurai	Fallow	Distrubed	brown backed scrub robin	0
Angurai	Fallow	Distrubed	brown crowned tchagra	0
Angurai	Fallow	Distrubed	brown parrot	0
Angurai	Fallow	Distrubed	brown throated wattle eye	0
Angurai	Fallow	Distrubed	cabanis greenbul	0
Angurai	Fallow	Distrubed	Cattle Egret	0
Angurai	Fallow	Distrubed	common fiscal	0
Angurai	Fallow	Distrubed	common waxbill	0
Angurai	Fallow	Distrubed	compact weaver	0
Angurai	Fallow	Distrubed	copper sunbird	0
Angurai	Fallow	Distrubed	crested francolin	0
Angurai	Fallow	Distrubed	croaking cisticola	0
Angurai	Fallow	Distrubed	Crowned Lapwing	0
Angurai	Fallow	Distrubed	dark capped yellow warbler	0
Angurai	Fallow	Distrubed	diederik cuckoo	0
Angurai	Fallow	Distrubed	eastern grey plantain eater	0
Angurai	Fallow	Distrubed	Emerald-sp. Wood-Dove	0
Angurai	Fallow	Distrubed	Eurasian Hobby	0
Angurai	Fallow	Distrubed	European Bee-eater	0
Angurai	Fallow	Distrubed	fawn bellied waxbill	0
Angurai	Fallow	Distrubed	fawn breasted waxbill	0
Angurai	Fallow	Distrubed	Fork-tailed Drongo	0
Angurai	Fallow	Distrubed	Gabar Goshawk	0
Angurai	Fallow	Distrubed	great sparrowhawk	0
Angurai	Fallow	Distrubed	greater honeyguide	0
Angurai	Fallow	Distrubed	greater swamp warbler	0
Angurai	Fallow	Distrubed	green headed sunbird	0
Angurai	Fallow	Distrubed	Green Wood-Hoopoe	0
Angurai	Fallow	Distrubed	grey backed camaroptera	0
Angurai	Fallow	Distrubed	grey capped camaroptera	0
Angurai	Fallow	Distrubed	grey capped warbler	0
Angurai	Fallow	Distrubed	grey headed sparrow	0
Angurai	Fallow	Distrubed	grey winged robin chat	0
Angurai	Fallow	Distrubed	grey woodpecker	0
Angurai	Fallow	Distrubed	Grey-backed Camaroptera	0
Angurai	Fallow	Distrubed	Grey-backed Fiscal	0
Angurai	Fallow	Distrubed	greyish eagle owl	0
Angurai	Fallow	Distrubed	hadada ibis	0
Angurai	Fallow	Distrubed	Helmeted Guineafowl	0
Angurai	Fallow	Distrubed	holub'sgolden weaver	0
Angurai	Fallow	Distrubed	klaas' cuckoo	0
Angurai	Fallow	Distrubed	laughing dove	0
Angurai	Fallow	Distrubed	lesser honeyguide	0
Angurai	Fallow	Distrubed	Lesser Masked Weaver	0
Angurai	Fallow	Distrubed	lesser striped swallow	0
Angurai	Fallow	Distrubed	little bee eater	0
Angurai	Fallow	Distrubed	little greenbul	0
Angurai	Fallow	Distrubed	Little Swift	0
Angurai	Fallow	Distrubed	Long-crested Eagle	0
Angurai	Fallow	Distrubed	marsh tchagra	0
Angurai	Fallow	Distrubed	Northern Black Flycatcher	0
Angurai	Fallow	Distrubed	olive sunbird	0
Angurai	Fallow	Distrubed	Pale Flycatcher	0
Angurai	Fallow	Distrubed	papyrus canary	0
Angurai	Fallow	Distrubed	paradise flycatcher	0
Angurai	Fallow	Distrubed	parasitic weaver	0
Angurai	Fallow	Distrubed	pied crow	0
Angurai	Fallow	Distrubed	pigmy kingfisher	0
Angurai	Fallow	Distrubed	pin tailed whydah	0
Angurai	Fallow	Distrubed	purple banded sunbird	0
Angurai	Fallow	Distrubed	purple grenadier	0
Angurai	Fallow	Distrubed	pygmy kingfisher	0
Angurai	Fallow	Distrubed	Rattling Cisticola	0
Angurai	Fallow	Distrubed	red billed oxpecker	0
Angurai	Fallow	Distrubed	red cheeked cordon bleu	0
Angurai	Fallow	Distrubed	red chested sunbird	0
Angurai	Fallow	Distrubed	red crested cuckoo	0
Angurai	Fallow	Distrubed	red eyed dove	0
Angurai	Fallow	Distrubed	red faced cisticola	0
Angurai	Fallow	Distrubed	red headed lovebird	0
Angurai	Fallow	Distrubed	red winged warbler	0
Angurai	Fallow	Distrubed	Red-billed Quelea	0
Angurai	Fallow	Distrubed	Red-eyed Dove	0
Angurai	Fallow	Distrubed	Red-faced Crombec	0
Angurai	Fallow	Distrubed	Red-fronted Tinkerbird	0
Angurai	Fallow	Distrubed	Red-necked Spurfowl	0
Angurai	Fallow	Distrubed	Ring-necked Dove	0
Angurai	Fallow	Distrubed	ross's turaco	0
Angurai	Fallow	Distrubed	Rüppell's Long-t. Starling	0
Angurai	Fallow	Distrubed	ruppell's starling	0
Angurai	Fallow	Distrubed	scarlet chested sunbird	0
Angurai	Fallow	Distrubed	Scarlet-breasted Sunbird	0
Angurai	Fallow	Distrubed	senegal coucal	0
Angurai	Fallow	Distrubed	siffling cisticola	0
Angurai	Fallow	Distrubed	Slate-coloured Boubou	0
Angurai	Fallow	Distrubed	slender billed weaver	0
Angurai	Fallow	Distrubed	snowy headed robin chat	0
Angurai	Fallow	Distrubed	speckled mousebird	0
Angurai	Fallow	Distrubed	speckled pigeon	0
Angurai	Fallow	Distrubed	spectacled weaver	0
Angurai	Fallow	Distrubed	Spotted Flycatcher	0
Angurai	Fallow	Distrubed	sulphur breasted bush shrike	0
Angurai	Fallow	Distrubed	Superb Starling	0
Angurai	Fallow	Distrubed	tambourine dove	0
Angurai	Fallow	Distrubed	triped kingfisher	0
Angurai	Fallow	Distrubed	tropical boubou	0
Angurai	Fallow	Distrubed	variable sunbird	0
Angurai	Fallow	Distrubed	violet backed starling	0
Angurai	Fallow	Distrubed	Wattled Starling	0
Angurai	Fallow	Distrubed	whistling cisticola	0
Angurai	Fallow	Distrubed	white browed coucal	0
Angurai	Fallow	Distrubed	white browed robin chat	0
Angurai	Fallow	Distrubed	white browed scrub robin	0
Angurai	Fallow	Distrubed	white headed saw wing	0
Angurai	Fallow	Distrubed	White-brow. Robin-Chat	0
Angurai	Fallow	Distrubed	White-brow. Scrub-Robin	0
Angurai	Fallow	Distrubed	White-headed Saw-wing	0
Angurai	Fallow	Distrubed	White-throated Bee-eater	0
Angurai	Fallow	Distrubed	winding cisticola	0
Angurai	Fallow	Distrubed	woodland kingfisher	0
Angurai	Fallow	Distrubed	yellow mantled widowbird	0
Angurai	Fallow	Distrubed	yellow rumped tinkerbird	0
Angurai	Fallow	Distrubed	yellow throated leaflove	0
Angurai	Fallow	Distrubed	yellow throated longclaw	0
Angurai	Fallow	Distrubed	Yellow Wagtail	0
Angurai	Fallow	Distrubed	yellowbill	0
Angurai	Fallow	Distrubed	Yellow-rumped Seed-eater	0
Angurai	Fallow	Distrubed	Yellow-spotted Petronia	0
Angurai	Natural	Natural	african black swift	1
Angurai	Natural	Natural	african citril	1
Angurai	Natural	Natural	african firefinch	1
Angurai	Natural	Natural	african moustached warbler	2
Angurai	Natural	Natural	baglafecht weaver	2
Angurai	Natural	Natural	black & white mannikin	2
Angurai	Natural	Natural	black bellied firefinch	1
Angurai	Natural	Natural	black billed barbet	1
Angurai	Natural	Natural	black faced waxbill	1
Angurai	Natural	Natural	black headed batis	1
Angurai	Natural	Natural	black headed gonolek	1
Angurai	Natural	Natural	black headed heron	1
Angurai	Natural	Natural	black headed weaver	1
Angurai	Natural	Natural	black rumped waxbill	1
Angurai	Natural	Natural	black shouldered kite	1
Angurai	Natural	Natural	blue flycatcher	1
Angurai	Natural	Natural	blue spotted wood dove	2
Angurai	Natural	Natural	bronze mannikin	2
Angurai	Natural	Natural	bronze sunbird	2
Angurai	Natural	Natural	brow crowned tchagra	1
Angurai	Natural	Natural	brown backed scrub robin	2
Angurai	Natural	Natural	brown throated wattle eye	1
Angurai	Natural	Natural	cabanis greenbul	1
Angurai	Natural	Natural	common bulbul	3
Angurai	Natural	Natural	common waxbill	1
Angurai	Natural	Natural	compact weaver	2
Angurai	Natural	Natural	copper sunbird	2
Angurai	Natural	Natural	crested francolin	1
Angurai	Natural	Natural	croaking cisticola	1
Angurai	Natural	Natural	dark capped yellow warbler	2
Angurai	Natural	Natural	diederik cuckoo	2
Angurai	Natural	Natural	fawn bellied waxbill	2
Angurai	Natural	Natural	great sparrowhawk	1
Angurai	Natural	Natural	greater honeyguide	1
Angurai	Natural	Natural	green headed sunbird	3
Angurai	Natural	Natural	grey backed camaroptera	2
Angurai	Natural	Natural	grey capped warbler	1
Angurai	Natural	Natural	grey headed sparrow	1
Angurai	Natural	Natural	grey winged robin chat	1
Angurai	Natural	Natural	greyish eagle owl	1
Angurai	Natural	Natural	klaas' cuckoo	3
Angurai	Natural	Natural	laughing dove	1
Angurai	Natural	Natural	little greenbul	3
Angurai	Natural	Natural	marsh tchagra	1
Angurai	Natural	Natural	olive bellied sunbird	2
Angurai	Natural	Natural	olive sunbird	1
Angurai	Natural	Natural	paradise flycatcher	2
Angurai	Natural	Natural	parasitic weaver	1
Angurai	Natural	Natural	pigmy kingfisher	1
Angurai	Natural	Natural	purple banded sunbird	1
Angurai	Natural	Natural	purple grenadier	1
Angurai	Natural	Natural	red billed firefinch	1
Angurai	Natural	Natural	red cheeked cordon bleu	1
Angurai	Natural	Natural	red crested cuckoo	1
Angurai	Natural	Natural	red eyed dove	2
Angurai	Natural	Natural	red faced cisticola	1
Angurai	Natural	Natural	red headed lovebird	1
Angurai	Natural	Natural	red winged warbler	1
Angurai	Natural	Natural	ross's turaco	1
Angurai	Natural	Natural	scarlet chested sunbird	2
Angurai	Natural	Natural	siffling cisticola	2
Angurai	Natural	Natural	singing cisticola	2
Angurai	Natural	Natural	snowy headed robin chat	1
Angurai	Natural	Natural	speckled mousebird	1
Angurai	Natural	Natural	speckled pigeon	1
Angurai	Natural	Natural	spectacled weaver	1
Angurai	Natural	Natural	sulphur breasted bush shrike	1
Angurai	Natural	Natural	tambourine dove	1
Angurai	Natural	Natural	tawny flanked prinia	3
Angurai	Natural	Natural	violet backed starling	1
Angurai	Natural	Natural	whistling cisticola	2
Angurai	Natural	Natural	white browed coucal	2
Angurai	Natural	Natural	white browed robin chat	1
Angurai	Natural	Natural	white chinned prinia	1
Angurai	Natural	Natural	white headed saw wing	1
Angurai	Natural	Natural	yellow fronted canary	2
Angurai	Natural	Natural	yellow fronted tinkerbird	2
Angurai	Natural	Natural	yellow rumped tinkerbird	3
Angurai	Natural	Natural	yellow white eye	2
Angurai	Natural	Natural	yellowbill	2
Angurai	Natural	Natural	Abdim's Stork	0
Angurai	Natural	Natural	Abyssinian Scimitarbill	0
Angurai	Natural	Natural	Afr. Moustached Warbler	0
Angurai	Natural	Natural	Afr. Paradise Flycatcher	0
Angurai	Natural	Natural	African Grey Hornbill	0
Angurai	Natural	Natural	african palm swift	0
Angurai	Natural	Natural	african pied wagtail	0
Angurai	Natural	Natural	Angola Swallow	0
Angurai	Natural	Natural	Babbler spp.	0
Angurai	Natural	Natural	bar breasted firefinch	0
Angurai	Natural	Natural	Bare-faced Go-away-bird	0
Angurai	Natural	Natural	barn swallow	0
Angurai	Natural	Natural	Beautiful Sunbird	0
Angurai	Natural	Natural	Black Cuckoo Shrike	0
Angurai	Natural	Natural	black headed gonolek	0
Angurai	Natural	Natural	Black-and-White Cuckoo	0
Angurai	Natural	Natural	Black-bellied Bustard	0
Angurai	Natural	Natural	Black-chested Snake Eagle	0
Angurai	Natural	Natural	Black-lored Babbler	0
Angurai	Natural	Natural	Black-necked Weaver	0
Angurai	Natural	Natural	Black-shouldered Kite	0
Angurai	Natural	Natural	Black-throated Wattle-eye	0
Angurai	Natural	Natural	blue headed coucal	0
Angurai	Natural	Natural	Blue-naped Mousebird	0
Angurai	Natural	Natural	brimstone canary	0
Angurai	Natural	Natural	Broad-tailed Warbler	0
Angurai	Natural	Natural	brown babber	0
Angurai	Natural	Natural	brown crowned tchagra	0
Angurai	Natural	Natural	brown parrot	0
Angurai	Natural	Natural	Cattle Egret	0
Angurai	Natural	Natural	common fiscal	0
Angurai	Natural	Natural	Crowned Lapwing	0
Angurai	Natural	Natural	eastern grey plantain eater	0
Angurai	Natural	Natural	Emerald-sp. Wood-Dove	0
Angurai	Natural	Natural	Eurasian Hobby	0
Angurai	Natural	Natural	European Bee-eater	0
Angurai	Natural	Natural	fawn breasted waxbill	0
Angurai	Natural	Natural	Fork-tailed Drongo	0
Angurai	Natural	Natural	Gabar Goshawk	0
Angurai	Natural	Natural	greater swamp warbler	0
Angurai	Natural	Natural	Green Wood-Hoopoe	0
Angurai	Natural	Natural	grey woodpecker	0
Angurai	Natural	Natural	Grey-backed Camaroptera	0
Angurai	Natural	Natural	Grey-backed Fiscal	0
Angurai	Natural	Natural	hadada ibis	0
Angurai	Natural	Natural	Helmeted Guineafowl	0
Angurai	Natural	Natural	holub'sgolden weaver	0
Angurai	Natural	Natural	lesser honeyguide	0
Angurai	Natural	Natural	Lesser Masked Weaver	0
Angurai	Natural	Natural	lesser striped swallow	0
Angurai	Natural	Natural	little bee eater	0
Angurai	Natural	Natural	Little Swift	0
Angurai	Natural	Natural	Long-crested Eagle	0
Angurai	Natural	Natural	Northern Black Flycatcher	0
Angurai	Natural	Natural	Pale Flycatcher	0
Angurai	Natural	Natural	papyrus canary	0
Angurai	Natural	Natural	pied crow	0
Angurai	Natural	Natural	pin tailed whydah	0
Angurai	Natural	Natural	Rattling Cisticola	0
Angurai	Natural	Natural	red billed oxpecker	0
Angurai	Natural	Natural	red chested sunbird	0
Angurai	Natural	Natural	Red-billed Quelea	0
Angurai	Natural	Natural	Red-eyed Dove	0
Angurai	Natural	Natural	Red-faced Crombec	0
Angurai	Natural	Natural	Red-fronted Tinkerbird	0
Angurai	Natural	Natural	Red-necked Spurfowl	0
Angurai	Natural	Natural	Ring-necked Dove	0
Angurai	Natural	Natural	Rüppell's Long-t. Starling	0
Angurai	Natural	Natural	ruppell's starling	0
Angurai	Natural	Natural	Scarlet-breasted Sunbird	0
Angurai	Natural	Natural	senegal coucal	0
Angurai	Natural	Natural	Slate-coloured Boubou	0
Angurai	Natural	Natural	slender billed weaver	0
Angurai	Natural	Natural	Spotted Flycatcher	0
Angurai	Natural	Natural	striped kingfisher	0
Angurai	Natural	Natural	Superb Starling	0
Angurai	Natural	Natural	triped kingfisher	0
Angurai	Natural	Natural	tropical boubou	0
Angurai	Natural	Natural	variable sunbird	0
Angurai	Natural	Natural	Wattled Starling	0
Angurai	Natural	Natural	white browed scrub robin	0
Angurai	Natural	Natural	White-brow. Robin-Chat	0
Angurai	Natural	Natural	White-brow. Scrub-Robin	0
Angurai	Natural	Natural	White-headed Saw-wing	0
Angurai	Natural	Natural	White-throated Bee-eater	0
Angurai	Natural	Natural	winding cisticola	0
Angurai	Natural	Natural	woodland kingfisher	0
Angurai	Natural	Natural	yellow mantled widowbird	0
Angurai	Natural	Natural	yellow throated leaflove	0
Angurai	Natural	Natural	yellow throated longclaw	0
Angurai	Natural	Natural	Yellow Wagtail	0
Angurai	Natural	Natural	Yellow-rumped Seed-eater	0
Angurai	Natural	Natural	Yellow-spotted Petronia	0
Busia	Cultivated	Distrubed	african pied wagtail	1
Busia	Cultivated	Distrubed	bronze mannikin	1
Busia	Cultivated	Distrubed	compact weaver	1
Busia	Cultivated	Distrubed	tawny flanked prinia	1
Busia	Cultivated	Distrubed	yellow fronted canary	1
Busia	Cultivated	Distrubed	Abdim's Stork	0
Busia	Cultivated	Distrubed	Abyssinian Scimitarbill	0
Busia	Cultivated	Distrubed	Afr. Moustached Warbler	0
Busia	Cultivated	Distrubed	Afr. Paradise Flycatcher	0
Busia	Cultivated	Distrubed	african black swift	0
Busia	Cultivated	Distrubed	african citril	0
Busia	Cultivated	Distrubed	african firefinch	0
Busia	Cultivated	Distrubed	African Grey Hornbill	0
Busia	Cultivated	Distrubed	african moustached warbler	0
Busia	Cultivated	Distrubed	african palm swift	0
Busia	Cultivated	Distrubed	Angola Swallow	0
Busia	Cultivated	Distrubed	Babbler spp.	0
Busia	Cultivated	Distrubed	baglafecht weaver	0
Busia	Cultivated	Distrubed	bar breasted firefinch	0
Busia	Cultivated	Distrubed	Bare-faced Go-away-bird	0
Busia	Cultivated	Distrubed	barn swallow	0
Busia	Cultivated	Distrubed	Beautiful Sunbird	0
Busia	Cultivated	Distrubed	black & white mannikin	0
Busia	Cultivated	Distrubed	black bellied firefinch	0
Busia	Cultivated	Distrubed	black billed barbet	0
Busia	Cultivated	Distrubed	Black Cuckoo Shrike	0
Busia	Cultivated	Distrubed	black faced waxbill	0
Busia	Cultivated	Distrubed	black headed batis	0
Busia	Cultivated	Distrubed	black headed gonolek	0
Busia	Cultivated	Distrubed	black headed heron	0
Busia	Cultivated	Distrubed	black headed weaver	0
Busia	Cultivated	Distrubed	black rumped waxbill	0
Busia	Cultivated	Distrubed	black shouldered kite	0
Busia	Cultivated	Distrubed	Black-and-White Cuckoo	0
Busia	Cultivated	Distrubed	Black-bellied Bustard	0
Busia	Cultivated	Distrubed	Black-chested Snake Eagle	0
Busia	Cultivated	Distrubed	Black-headed Gonolek	0
Busia	Cultivated	Distrubed	Black-lored Babbler	0
Busia	Cultivated	Distrubed	Black-necked Weaver	0
Busia	Cultivated	Distrubed	Black-shouldered Kite	0
Busia	Cultivated	Distrubed	Black-throated Wattle-eye	0
Busia	Cultivated	Distrubed	blue flycatcher	0
Busia	Cultivated	Distrubed	blue headed coucal	0
Busia	Cultivated	Distrubed	blue spotted wood dove	0
Busia	Cultivated	Distrubed	Blue-naped Mousebird	0
Busia	Cultivated	Distrubed	brimstone canary	0
Busia	Cultivated	Distrubed	Broad-tailed Warbler	0
Busia	Cultivated	Distrubed	bronze sunbird	0
Busia	Cultivated	Distrubed	brow crowned tchagra	0
Busia	Cultivated	Distrubed	brown babber	0
Busia	Cultivated	Distrubed	brown backed scrub robin	0
Busia	Cultivated	Distrubed	brown crowned tchagra	0
Busia	Cultivated	Distrubed	brown parrot	0
Busia	Cultivated	Distrubed	brown throated wattle eye	0
Busia	Cultivated	Distrubed	cabanis greenbul	0
Busia	Cultivated	Distrubed	Cattle Egret	0
Busia	Cultivated	Distrubed	common bulbul	0
Busia	Cultivated	Distrubed	common fiscal	0
Busia	Cultivated	Distrubed	common waxbill	0
Busia	Cultivated	Distrubed	copper sunbird	0
Busia	Cultivated	Distrubed	crested francolin	0
Busia	Cultivated	Distrubed	croaking cisticola	0
Busia	Cultivated	Distrubed	Crowned Lapwing	0
Busia	Cultivated	Distrubed	dark capped yellow warbler	0
Busia	Cultivated	Distrubed	diederik cuckoo	0
Busia	Cultivated	Distrubed	eastern grey plantain eater	0
Busia	Cultivated	Distrubed	Emerald-sp. Wood-Dove	0
Busia	Cultivated	Distrubed	Eurasian Hobby	0
Busia	Cultivated	Distrubed	European Bee-eater	0
Busia	Cultivated	Distrubed	fawn bellied waxbill	0
Busia	Cultivated	Distrubed	fawn breasted waxbill	0
Busia	Cultivated	Distrubed	Fork-tailed Drongo	0
Busia	Cultivated	Distrubed	Gabar Goshawk	0
Busia	Cultivated	Distrubed	great sparrowhawk	0
Busia	Cultivated	Distrubed	greater honeyguide	0
Busia	Cultivated	Distrubed	greater swamp warbler	0
Busia	Cultivated	Distrubed	green headed sunbird	0
Busia	Cultivated	Distrubed	Green Wood-Hoopoe	0
Busia	Cultivated	Distrubed	grey backed camaroptera	0
Busia	Cultivated	Distrubed	grey capped camaroptera	0
Busia	Cultivated	Distrubed	grey capped warbler	0
Busia	Cultivated	Distrubed	grey headed sparrow	0
Busia	Cultivated	Distrubed	grey winged robin chat	0
Busia	Cultivated	Distrubed	grey woodpecker	0
Busia	Cultivated	Distrubed	Grey-backed Camaroptera	0
Busia	Cultivated	Distrubed	Grey-backed Fiscal	0
Busia	Cultivated	Distrubed	greyish eagle owl	0
Busia	Cultivated	Distrubed	hadada ibis	0
Busia	Cultivated	Distrubed	Helmeted Guineafowl	0
Busia	Cultivated	Distrubed	holub'sgolden weaver	0
Busia	Cultivated	Distrubed	klaas' cuckoo	0
Busia	Cultivated	Distrubed	laughing dove	0
Busia	Cultivated	Distrubed	lesser honeyguide	0
Busia	Cultivated	Distrubed	Lesser Masked Weaver	0
Busia	Cultivated	Distrubed	lesser striped swallow	0
Busia	Cultivated	Distrubed	little bee eater	0
Busia	Cultivated	Distrubed	little greenbul	0
Busia	Cultivated	Distrubed	Little Swift	0
Busia	Cultivated	Distrubed	Long-crested Eagle	0
Busia	Cultivated	Distrubed	marsh tchagra	0
Busia	Cultivated	Distrubed	Northern Black Flycatcher	0
Busia	Cultivated	Distrubed	olive bellied sunbird	0
Busia	Cultivated	Distrubed	olive sunbird	0
Busia	Cultivated	Distrubed	Pale Flycatcher	0
Busia	Cultivated	Distrubed	papyrus canary	0
Busia	Cultivated	Distrubed	paradise flycatcher	0
Busia	Cultivated	Distrubed	parasitic weaver	0
Busia	Cultivated	Distrubed	pied crow	0
Busia	Cultivated	Distrubed	pigmy kingfisher	0
Busia	Cultivated	Distrubed	pin tailed whydah	0
Busia	Cultivated	Distrubed	purple banded sunbird	0
Busia	Cultivated	Distrubed	purple grenadier	0
Busia	Cultivated	Distrubed	pygmy kingfisher	0
Busia	Cultivated	Distrubed	Rattling Cisticola	0
Busia	Cultivated	Distrubed	red billed firefinch	0
Busia	Cultivated	Distrubed	red billed oxpecker	0
Busia	Cultivated	Distrubed	red cheeked cordon bleu	0
Busia	Cultivated	Distrubed	red chested sunbird	0
Busia	Cultivated	Distrubed	red crested cuckoo	0
Busia	Cultivated	Distrubed	red eyed dove	0
Busia	Cultivated	Distrubed	red faced cisticola	0
Busia	Cultivated	Distrubed	red headed lovebird	0
Busia	Cultivated	Distrubed	red winged warbler	0
Busia	Cultivated	Distrubed	Red-billed Quelea	0
Busia	Cultivated	Distrubed	Red-eyed Dove	0
Busia	Cultivated	Distrubed	Red-faced Crombec	0
Busia	Cultivated	Distrubed	Red-fronted Tinkerbird	0
Busia	Cultivated	Distrubed	Red-necked Spurfowl	0
Busia	Cultivated	Distrubed	Ring-necked Dove	0
Busia	Cultivated	Distrubed	ross's turaco	0
Busia	Cultivated	Distrubed	Rüppell's Long-t. Starling	0
Busia	Cultivated	Distrubed	ruppell's starling	0
Busia	Cultivated	Distrubed	scarlet chested sunbird	0
Busia	Cultivated	Distrubed	Scarlet-breasted Sunbird	0
Busia	Cultivated	Distrubed	senegal coucal	0
Busia	Cultivated	Distrubed	siffling cisticola	0
Busia	Cultivated	Distrubed	singing cisticola	0
Busia	Cultivated	Distrubed	Slate-coloured Boubou	0
Busia	Cultivated	Distrubed	slender billed weaver	0
Busia	Cultivated	Distrubed	snowy headed robin chat	0
Busia	Cultivated	Distrubed	speckled mousebird	0
Busia	Cultivated	Distrubed	speckled pigeon	0
Busia	Cultivated	Distrubed	spectacled weaver	0
Busia	Cultivated	Distrubed	Spotted Flycatcher	0
Busia	Cultivated	Distrubed	striped kingfisher	0
Busia	Cultivated	Distrubed	sulphur breasted bush shrike	0
Busia	Cultivated	Distrubed	Superb Starling	0
Busia	Cultivated	Distrubed	tambourine dove	0
Busia	Cultivated	Distrubed	triped kingfisher	0
Busia	Cultivated	Distrubed	tropical boubou	0
Busia	Cultivated	Distrubed	variable sunbird	0
Busia	Cultivated	Distrubed	violet backed starling	0
Busia	Cultivated	Distrubed	Wattled Starling	0
Busia	Cultivated	Distrubed	whistling cisticola	0
Busia	Cultivated	Distrubed	white browed coucal	0
Busia	Cultivated	Distrubed	white browed robin chat	0
Busia	Cultivated	Distrubed	white browed scrub robin	0
Busia	Cultivated	Distrubed	white chinned prinia	0
Busia	Cultivated	Distrubed	white headed saw wing	0
Busia	Cultivated	Distrubed	White-brow. Robin-Chat	0
Busia	Cultivated	Distrubed	White-brow. Scrub-Robin	0
Busia	Cultivated	Distrubed	White-headed Saw-wing	0
Busia	Cultivated	Distrubed	White-throated Bee-eater	0
Busia	Cultivated	Distrubed	winding cisticola	0
Busia	Cultivated	Distrubed	woodland kingfisher	0
Busia	Cultivated	Distrubed	yellow fronted tinkerbird	0
Busia	Cultivated	Distrubed	yellow mantled widowbird	0
Busia	Cultivated	Distrubed	yellow rumped tinkerbird	0
Busia	Cultivated	Distrubed	yellow throated leaflove	0
Busia	Cultivated	Distrubed	yellow throated longclaw	0
Busia	Cultivated	Distrubed	Yellow Wagtail	0
Busia	Cultivated	Distrubed	yellow white eye	0
Busia	Cultivated	Distrubed	yellowbill	0
Busia	Cultivated	Distrubed	Yellow-rumped Seed-eater	0
Busia	Cultivated	Distrubed	Yellow-spotted Petronia	0
Busia	Fallow	Distrubed	baglafecht weaver	1
Busia	Fallow	Distrubed	black shouldered kite	1
Busia	Fallow	Distrubed	bronze mannikin	2
Busia	Fallow	Distrubed	brown parrot	1
Busia	Fallow	Distrubed	common bulbul	1
Busia	Fallow	Distrubed	common fiscal	1
Busia	Fallow	Distrubed	copper sunbird	1
Busia	Fallow	Distrubed	crested francolin	1
Busia	Fallow	Distrubed	pin tailed whydah	1
Busia	Fallow	Distrubed	red faced cisticola	1
Busia	Fallow	Distrubed	scarlet chested sunbird	2
Busia	Fallow	Distrubed	tawny flanked prinia	1
Busia	Fallow	Distrubed	tropical boubou	1
Busia	Fallow	Distrubed	white browed robin chat	1
Busia	Fallow	Distrubed	woodland kingfisher	1
Busia	Fallow	Distrubed	yellow fronted canary	1
Busia	Fallow	Distrubed	yellow throated leaflove	1
Busia	Fallow	Distrubed	yellow throated longclaw	1
Busia	Fallow	Distrubed	Abdim's Stork	0
Busia	Fallow	Distrubed	Abyssinian Scimitarbill	0
Busia	Fallow	Distrubed	Afr. Moustached Warbler	0
Busia	Fallow	Distrubed	Afr. Paradise Flycatcher	0
Busia	Fallow	Distrubed	african black swift	0
Busia	Fallow	Distrubed	african citril	0
Busia	Fallow	Distrubed	african firefinch	0
Busia	Fallow	Distrubed	African Grey Hornbill	0
Busia	Fallow	Distrubed	african moustached warbler	0
Busia	Fallow	Distrubed	african palm swift	0
Busia	Fallow	Distrubed	african pied wagtail	0
Busia	Fallow	Distrubed	Angola Swallow	0
Busia	Fallow	Distrubed	Babbler spp.	0
Busia	Fallow	Distrubed	bar breasted firefinch	0
Busia	Fallow	Distrubed	Bare-faced Go-away-bird	0
Busia	Fallow	Distrubed	barn swallow	0
Busia	Fallow	Distrubed	Beautiful Sunbird	0
Busia	Fallow	Distrubed	black & white mannikin	0
Busia	Fallow	Distrubed	black bellied firefinch	0
Busia	Fallow	Distrubed	black billed barbet	0
Busia	Fallow	Distrubed	Black Cuckoo Shrike	0
Busia	Fallow	Distrubed	black faced waxbill	0
Busia	Fallow	Distrubed	black headed batis	0
Busia	Fallow	Distrubed	black headed gonolek	0
Busia	Fallow	Distrubed	black headed heron	0
Busia	Fallow	Distrubed	black headed weaver	0
Busia	Fallow	Distrubed	black rumped waxbill	0
Busia	Fallow	Distrubed	black shouldered kite	0
Busia	Fallow	Distrubed	Black-and-White Cuckoo	0
Busia	Fallow	Distrubed	Black-bellied Bustard	0
Busia	Fallow	Distrubed	Black-chested Snake Eagle	0
Busia	Fallow	Distrubed	Black-headed Gonolek	0
Busia	Fallow	Distrubed	Black-lored Babbler	0
Busia	Fallow	Distrubed	Black-necked Weaver	0
Busia	Fallow	Distrubed	Black-throated Wattle-eye	0
Busia	Fallow	Distrubed	blue flycatcher	0
Busia	Fallow	Distrubed	blue headed coucal	0
Busia	Fallow	Distrubed	blue spotted wood dove	0
Busia	Fallow	Distrubed	Blue-naped Mousebird	0
Busia	Fallow	Distrubed	brimstone canary	0
Busia	Fallow	Distrubed	Broad-tailed Warbler	0
Busia	Fallow	Distrubed	bronze sunbird	0
Busia	Fallow	Distrubed	brow crowned tchagra	0
Busia	Fallow	Distrubed	brown babber	0
Busia	Fallow	Distrubed	brown backed scrub robin	0
Busia	Fallow	Distrubed	brown crowned tchagra	0
Busia	Fallow	Distrubed	brown throated wattle eye	0
Busia	Fallow	Distrubed	cabanis greenbul	0
Busia	Fallow	Distrubed	Cattle Egret	0
Busia	Fallow	Distrubed	common waxbill	0
Busia	Fallow	Distrubed	compact weaver	0
Busia	Fallow	Distrubed	croaking cisticola	0
Busia	Fallow	Distrubed	Crowned Lapwing	0
Busia	Fallow	Distrubed	dark capped yellow warbler	0
Busia	Fallow	Distrubed	diederik cuckoo	0
Busia	Fallow	Distrubed	eastern grey plantain eater	0
Busia	Fallow	Distrubed	Emerald-sp. Wood-Dove	0
Busia	Fallow	Distrubed	Eurasian Hobby	0
Busia	Fallow	Distrubed	European Bee-eater	0
Busia	Fallow	Distrubed	fawn bellied waxbill	0
Busia	Fallow	Distrubed	fawn breasted waxbill	0
Busia	Fallow	Distrubed	Fork-tailed Drongo	0
Busia	Fallow	Distrubed	Gabar Goshawk	0
Busia	Fallow	Distrubed	great sparrowhawk	0
Busia	Fallow	Distrubed	greater honeyguide	0
Busia	Fallow	Distrubed	greater swamp warbler	0
Busia	Fallow	Distrubed	green headed sunbird	0
Busia	Fallow	Distrubed	Green Wood-Hoopoe	0
Busia	Fallow	Distrubed	grey backed camaroptera	0
Busia	Fallow	Distrubed	grey capped camaroptera	0
Busia	Fallow	Distrubed	grey capped warbler	0
Busia	Fallow	Distrubed	grey headed sparrow	0
Busia	Fallow	Distrubed	grey winged robin chat	0
Busia	Fallow	Distrubed	grey woodpecker	0
Busia	Fallow	Distrubed	Grey-backed Camaroptera	0
Busia	Fallow	Distrubed	Grey-backed Fiscal	0
Busia	Fallow	Distrubed	greyish eagle owl	0
Busia	Fallow	Distrubed	hadada ibis	0
Busia	Fallow	Distrubed	Helmeted Guineafowl	0
Busia	Fallow	Distrubed	holub'sgolden weaver	0
Busia	Fallow	Distrubed	klaas' cuckoo	0
Busia	Fallow	Distrubed	laughing dove	0
Busia	Fallow	Distrubed	lesser honeyguide	0
Busia	Fallow	Distrubed	Lesser Masked Weaver	0
Busia	Fallow	Distrubed	lesser striped swallow	0
Busia	Fallow	Distrubed	little bee eater	0
Busia	Fallow	Distrubed	little greenbul	0
Busia	Fallow	Distrubed	Little Swift	0
Busia	Fallow	Distrubed	Long-crested Eagle	0
Busia	Fallow	Distrubed	marsh tchagra	0
Busia	Fallow	Distrubed	Northern Black Flycatcher	0
Busia	Fallow	Distrubed	olive bellied sunbird	0
Busia	Fallow	Distrubed	olive sunbird	0
Busia	Fallow	Distrubed	Pale Flycatcher	0
Busia	Fallow	Distrubed	papyrus canary	0
Busia	Fallow	Distrubed	paradise flycatcher	0
Busia	Fallow	Distrubed	parasitic weaver	0
Busia	Fallow	Distrubed	pied crow	0
Busia	Fallow	Distrubed	pigmy kingfisher	0
Busia	Fallow	Distrubed	purple banded sunbird	0
Busia	Fallow	Distrubed	purple grenadier	0
Busia	Fallow	Distrubed	pygmy kingfisher	0
Busia	Fallow	Distrubed	Rattling Cisticola	0
Busia	Fallow	Distrubed	red billed firefinch	0
Busia	Fallow	Distrubed	red billed oxpecker	0
Busia	Fallow	Distrubed	red cheeked cordon bleu	0
Busia	Fallow	Distrubed	red chested sunbird	0
Busia	Fallow	Distrubed	red crested cuckoo	0
Busia	Fallow	Distrubed	red eyed dove	0
Busia	Fallow	Distrubed	red headed lovebird	0
Busia	Fallow	Distrubed	red winged warbler	0
Busia	Fallow	Distrubed	Red-billed Quelea	0
Busia	Fallow	Distrubed	Red-eyed Dove	0
Busia	Fallow	Distrubed	Red-faced Crombec	0
Busia	Fallow	Distrubed	Red-fronted Tinkerbird	0
Busia	Fallow	Distrubed	Red-necked Spurfowl	0
Busia	Fallow	Distrubed	Ring-necked Dove	0
Busia	Fallow	Distrubed	ross's turaco	0
Busia	Fallow	Distrubed	Rüppell's Long-t. Starling	0
Busia	Fallow	Distrubed	ruppell's starling	0
Busia	Fallow	Distrubed	Scarlet-breasted Sunbird	0
Busia	Fallow	Distrubed	senegal coucal	0
Busia	Fallow	Distrubed	siffling cisticola	0
Busia	Fallow	Distrubed	singing cisticola	0
Busia	Fallow	Distrubed	Slate-coloured Boubou	0
Busia	Fallow	Distrubed	slender billed weaver	0
Busia	Fallow	Distrubed	snowy headed robin chat	0
Busia	Fallow	Distrubed	speckled mousebird	0
Busia	Fallow	Distrubed	speckled pigeon	0
Busia	Fallow	Distrubed	spectacled weaver	0
Busia	Fallow	Distrubed	Spotted Flycatcher	0
Busia	Fallow	Distrubed	striped kingfisher	0
Busia	Fallow	Distrubed	sulphur breasted bush shrike	0
Busia	Fallow	Distrubed	Superb Starling	0
Busia	Fallow	Distrubed	tambourine dove	0
Busia	Fallow	Distrubed	triped kingfisher	0
Busia	Fallow	Distrubed	variable sunbird	0
Busia	Fallow	Distrubed	violet backed starling	0
Busia	Fallow	Distrubed	Wattled Starling	0
Busia	Fallow	Distrubed	whistling cisticola	0
Busia	Fallow	Distrubed	white browed coucal	0
Busia	Fallow	Distrubed	white browed scrub robin	0
Busia	Fallow	Distrubed	white chinned prinia	0
Busia	Fallow	Distrubed	white headed saw wing	0
Busia	Fallow	Distrubed	White-brow. Robin-Chat	0
Busia	Fallow	Distrubed	White-brow. Scrub-Robin	0
Busia	Fallow	Distrubed	White-headed Saw-wing	0
Busia	Fallow	Distrubed	White-throated Bee-eater	0
Busia	Fallow	Distrubed	winding cisticola	0
Busia	Fallow	Distrubed	yellow fronted tinkerbird	0
Busia	Fallow	Distrubed	yellow mantled widowbird	0
Busia	Fallow	Distrubed	yellow rumped tinkerbird	0
Busia	Fallow	Distrubed	Yellow Wagtail	0
Busia	Fallow	Distrubed	yellow white eye	0
Busia	Fallow	Distrubed	yellowbill	0
Busia	Fallow	Distrubed	Yellow-rumped Seed-eater	0
Busia	Fallow	Distrubed	Yellow-spotted Petronia	0
Busia	Natural	Natural	african black swift	1
Busia	Natural	Natural	african citril	1
Busia	Natural	Natural	african moustached warbler	1
Busia	Natural	Natural	african palm swift	1
Busia	Natural	Natural	african pied wagtail	1
Busia	Natural	Natural	baglafecht weaver	2
Busia	Natural	Natural	bar breasted firefinch	1
Busia	Natural	Natural	barn swallow	1
Busia	Natural	Natural	black & white mannikin	2
Busia	Natural	Natural	black headed gonolek	1
Busia	Natural	Natural	black headed weaver	2
Busia	Natural	Natural	black shouldered kite	1
Busia	Natural	Natural	blue headed coucal	1
Busia	Natural	Natural	blue spotted wood dove	1
Busia	Natural	Natural	brimstone canary	1
Busia	Natural	Natural	bronze mannikin	2
Busia	Natural	Natural	brown babber	1
Busia	Natural	Natural	brown crowned tchagra	1
Busia	Natural	Natural	common bulbul	2
Busia	Natural	Natural	common fiscal	1
Busia	Natural	Natural	common waxbill	1
Busia	Natural	Natural	compact weaver	2
Busia	Natural	Natural	copper sunbird	1
Busia	Natural	Natural	crested francolin	1
Busia	Natural	Natural	dark capped yellow warbler	1
Busia	Natural	Natural	diederik cuckoo	1
Busia	Natural	Natural	eastern grey plantain eater	1
Busia	Natural	Natural	fawn bellied waxbill	1
Busia	Natural	Natural	fawn breasted waxbill	1
Busia	Natural	Natural	greater swamp warbler	1
Busia	Natural	Natural	grey capped camaroptera	1
Busia	Natural	Natural	grey capped warbler	1
Busia	Natural	Natural	grey headed sparrow	2
Busia	Natural	Natural	grey woodpecker	1
Busia	Natural	Natural	hadada ibis	1
Busia	Natural	Natural	holub'sgolden weaver	1
Busia	Natural	Natural	klaas' cuckoo	1
Busia	Natural	Natural	laughing dove	1
Busia	Natural	Natural	lesser honeyguide	1
Busia	Natural	Natural	lesser striped swallow	1
Busia	Natural	Natural	little bee eater	1
Busia	Natural	Natural	marsh tchagra	1
Busia	Natural	Natural	olive bellied sunbird	1
Busia	Natural	Natural	papyrus canary	1
Busia	Natural	Natural	pied crow	1
Busia	Natural	Natural	pigmy kingfisher	1
Busia	Natural	Natural	pin tailed whydah	1
Busia	Natural	Natural	red billed firefinch	1
Busia	Natural	Natural	red billed oxpecker	1
Busia	Natural	Natural	red cheeked cordon bleu	1
Busia	Natural	Natural	red chested sunbird	1
Busia	Natural	Natural	red eyed dove	1
Busia	Natural	Natural	red faced cisticola	1
Busia	Natural	Natural	ruppell's starling	1
Busia	Natural	Natural	scarlet chested sunbird	1
Busia	Natural	Natural	senegal coucal	1
Busia	Natural	Natural	slender billed weaver	1
Busia	Natural	Natural	speckled mousebird	1
Busia	Natural	Natural	spectacled weaver	1
Busia	Natural	Natural	striped kingfisher	1
Busia	Natural	Natural	tawny flanked prinia	2
Busia	Natural	Natural	triped kingfisher	1
Busia	Natural	Natural	tropical boubou	1
Busia	Natural	Natural	variable sunbird	1
Busia	Natural	Natural	white browed coucal	1
Busia	Natural	Natural	white browed scrub robin	1
Busia	Natural	Natural	winding cisticola	1
Busia	Natural	Natural	woodland kingfisher	1
Busia	Natural	Natural	yellow fronted canary	1
Busia	Natural	Natural	yellow fronted tinkerbird	1
Busia	Natural	Natural	yellow mantled widowbird	1
Busia	Natural	Natural	yellow throated longclaw	1
Busia	Natural	Natural	yellow white eye	1
Busia	Natural	Natural	Abdim's Stork	0
Busia	Natural	Natural	Abyssinian Scimitarbill	0
Busia	Natural	Natural	Afr. Moustached Warbler	0
Busia	Natural	Natural	Afr. Paradise Flycatcher	0
Busia	Natural	Natural	african firefinch	0
Busia	Natural	Natural	African Grey Hornbill	0
Busia	Natural	Natural	Angola Swallow	0
Busia	Natural	Natural	Babbler spp.	0
Busia	Natural	Natural	Bare-faced Go-away-bird	0
Busia	Natural	Natural	Beautiful Sunbird	0
Busia	Natural	Natural	black bellied firefinch	0
Busia	Natural	Natural	black billed barbet	0
Busia	Natural	Natural	Black Cuckoo Shrike	0
Busia	Natural	Natural	black faced waxbill	0
Busia	Natural	Natural	black headed batis	0
Busia	Natural	Natural	black headed heron	0
Busia	Natural	Natural	black rumped waxbill	0
Busia	Natural	Natural	Black-and-White Cuckoo	0
Busia	Natural	Natural	Black-bellied Bustard	0
Busia	Natural	Natural	Black-chested Snake Eagle	0
Busia	Natural	Natural	Black-headed Gonolek	0
Busia	Natural	Natural	Black-lored Babbler	0
Busia	Natural	Natural	Black-necked Weaver	0
Busia	Natural	Natural	Black-shouldered Kite	0
Busia	Natural	Natural	Black-throated Wattle-eye	0
Busia	Natural	Natural	blue flycatcher	0
Busia	Natural	Natural	Blue-naped Mousebird	0
Busia	Natural	Natural	Broad-tailed Warbler	0
Busia	Natural	Natural	bronze sunbird	0
Busia	Natural	Natural	brown backed scrub robin	0
Busia	Natural	Natural	brown crowned tchagra	0
Busia	Natural	Natural	brown parrot	0
Busia	Natural	Natural	brown throated wattle eye	0
Busia	Natural	Natural	cabanis greenbul	0
Busia	Natural	Natural	Cattle Egret	0
Busia	Natural	Natural	croaking cisticola	0
Busia	Natural	Natural	Crowned Lapwing	0
Busia	Natural	Natural	Emerald-sp. Wood-Dove	0
Busia	Natural	Natural	Eurasian Hobby	0
Busia	Natural	Natural	European Bee-eater	0
Busia	Natural	Natural	Fork-tailed Drongo	0
Busia	Natural	Natural	Gabar Goshawk	0
Busia	Natural	Natural	great sparrowhawk	0
Busia	Natural	Natural	greater honeyguide	0
Busia	Natural	Natural	green headed sunbird	0
Busia	Natural	Natural	Green Wood-Hoopoe	0
Busia	Natural	Natural	grey backed camaroptera	0
Busia	Natural	Natural	grey winged robin chat	0
Busia	Natural	Natural	Grey-backed Camaroptera	0
Busia	Natural	Natural	Grey-backed Fiscal	0
Busia	Natural	Natural	greyish eagle owl	0
Busia	Natural	Natural	Helmeted Guineafowl	0
Busia	Natural	Natural	Lesser Masked Weaver	0
Busia	Natural	Natural	little greenbul	0
Busia	Natural	Natural	Little Swift	0
Busia	Natural	Natural	Long-crested Eagle	0
Busia	Natural	Natural	Northern Black Flycatcher	0
Busia	Natural	Natural	olive sunbird	0
Busia	Natural	Natural	Pale Flycatcher	0
Busia	Natural	Natural	paradise flycatcher	0
Busia	Natural	Natural	parasitic weaver	0
Busia	Natural	Natural	pigmy kingfisher	0
Busia	Natural	Natural	purple banded sunbird	0
Busia	Natural	Natural	purple grenadier	0
Busia	Natural	Natural	Rattling Cisticola	0
Busia	Natural	Natural	red crested cuckoo	0
Busia	Natural	Natural	red headed lovebird	0
Busia	Natural	Natural	red winged warbler	0
Busia	Natural	Natural	Red-billed Quelea	0
Busia	Natural	Natural	Red-eyed Dove	0
Busia	Natural	Natural	Red-faced Crombec	0
Busia	Natural	Natural	Red-fronted Tinkerbird	0
Busia	Natural	Natural	Red-necked Spurfowl	0
Busia	Natural	Natural	Ring-necked Dove	0
Busia	Natural	Natural	ross's turaco	0
Busia	Natural	Natural	Rüppell's Long-t. Starling	0
Busia	Natural	Natural	Scarlet-breasted Sunbird	0
Busia	Natural	Natural	siffling cisticola	0
Busia	Natural	Natural	singing cisticola	0
Busia	Natural	Natural	Slate-coloured Boubou	0
Busia	Natural	Natural	snowy headed robin chat	0
Busia	Natural	Natural	speckled pigeon	0
Busia	Natural	Natural	Spotted Flycatcher	0
Busia	Natural	Natural	sulphur breasted bush shrike	0
Busia	Natural	Natural	Superb Starling	0
Busia	Natural	Natural	tambourine dove	0
Busia	Natural	Natural	violet backed starling	0
Busia	Natural	Natural	Wattled Starling	0
Busia	Natural	Natural	whistling cisticola	0
Busia	Natural	Natural	white browed robin chat	0
Busia	Natural	Natural	white chinned prinia	0
Busia	Natural	Natural	white headed saw wing	0
Busia	Natural	Natural	White-brow. Robin-Chat	0
Busia	Natural	Natural	White-brow. Scrub-Robin	0
Busia	Natural	Natural	White-headed Saw-wing	0
Busia	Natural	Natural	White-throated Bee-eater	0
Busia	Natural	Natural	yellow rumped tinkerbird	0
Busia	Natural	Natural	yellow throated leaflove	0
Busia	Natural	Natural	Yellow Wagtail	0
Busia	Natural	Natural	yellowbill	0
Busia	Natural	Natural	Yellow-rumped Seed-eater	0
Busia	Natural	Natural	Yellow-spotted Petronia	0
Lambwe Valley	Natural	Natural	Abdim's Stork	1
Lambwe Valley	Natural	Natural	Afr. Paradise Flycatcher	1
Lambwe Valley	Natural	Natural	African Grey Hornbill	1
Lambwe Valley	Natural	Natural	Bare-faced Go-away-bird	1
Lambwe Valley	Natural	Natural	Black-lored Babbler	1
Lambwe Valley	Natural	Natural	Black-throated Wattle-eye	1
Lambwe Valley	Natural	Natural	Broad-tailed Warbler	1
Lambwe Valley	Natural	Natural	brown parrot	1
Lambwe Valley	Natural	Natural	Eurasian Hobby	1
Lambwe Valley	Natural	Natural	Green Wood-Hoopoe	1
Lambwe Valley	Natural	Natural	hadada ibis	1
Lambwe Valley	Natural	Natural	Helmeted Guineafowl	1
Lambwe Valley	Natural	Natural	Little Swift	1
Lambwe Valley	Natural	Natural	Red-fronted Tinkerbird	1
Lambwe Valley	Natural	Natural	Red-necked Spurfowl	1
Lambwe Valley	Natural	Natural	Spotted Flycatcher	1
Lambwe Valley	Natural	Natural	White-throated Bee-eater	1
Lambwe Valley	Natural	Natural	Yellow-rumped Seed-eater	1
Lambwe Valley	Natural	Natural	Yellow-spotted Petronia	1
Lambwe Valley	Natural	Natural	Abyssinian Scimitarbill	0
Lambwe Valley	Natural	Natural	Afr. Moustached Warbler	0
Lambwe Valley	Natural	Natural	african black swift	0
Lambwe Valley	Natural	Natural	african citril	0
Lambwe Valley	Natural	Natural	african firefinch	0
Lambwe Valley	Natural	Natural	african moustached warbler	0
Lambwe Valley	Natural	Natural	african palm swift	0
Lambwe Valley	Natural	Natural	african pied wagtail	0
Lambwe Valley	Natural	Natural	Angola Swallow	0
Lambwe Valley	Natural	Natural	Babbler spp.	0
Lambwe Valley	Natural	Natural	baglafecht weaver	0
Lambwe Valley	Natural	Natural	bar breasted firefinch	0
Lambwe Valley	Natural	Natural	barn swallow	0
Lambwe Valley	Natural	Natural	Beautiful Sunbird	0
Lambwe Valley	Natural	Natural	black & white mannikin	0
Lambwe Valley	Natural	Natural	black bellied firefinch	0
Lambwe Valley	Natural	Natural	black billed barbet	0
Lambwe Valley	Natural	Natural	Black Cuckoo Shrike	0
Lambwe Valley	Natural	Natural	black faced waxbill	0
Lambwe Valley	Natural	Natural	black headed batis	0
Lambwe Valley	Natural	Natural	black headed gonolek	0
Lambwe Valley	Natural	Natural	black headed heron	0
Lambwe Valley	Natural	Natural	black headed weaver	0
Lambwe Valley	Natural	Natural	black rumped waxbill	0
Lambwe Valley	Natural	Natural	black shouldered kite	0
Lambwe Valley	Natural	Natural	Black-and-White Cuckoo	0
Lambwe Valley	Natural	Natural	Black-bellied Bustard	0
Lambwe Valley	Natural	Natural	Black-chested Snake Eagle	0
Lambwe Valley	Natural	Natural	Black-headed Gonolek	0
Lambwe Valley	Natural	Natural	Black-necked Weaver	0
Lambwe Valley	Natural	Natural	Black-shouldered Kite	0
Lambwe Valley	Natural	Natural	blue flycatcher	0
Lambwe Valley	Natural	Natural	blue headed coucal	0
Lambwe Valley	Natural	Natural	blue spotted wood dove	0
Lambwe Valley	Natural	Natural	Blue-naped Mousebird	0
Lambwe Valley	Natural	Natural	brimstone canary	0
Lambwe Valley	Natural	Natural	bronze mannikin	0
Lambwe Valley	Natural	Natural	bronze sunbird	0
Lambwe Valley	Natural	Natural	brow crowned tchagra	0
Lambwe Valley	Natural	Natural	brown babber	0
Lambwe Valley	Natural	Natural	brown backed scrub robin	0
Lambwe Valley	Natural	Natural	brown crowned tchagra	0
Lambwe Valley	Natural	Natural	brown throated wattle eye	0
Lambwe Valley	Natural	Natural	cabanis greenbul	0
Lambwe Valley	Natural	Natural	Cattle Egret	0
Lambwe Valley	Natural	Natural	common bulbul	0
Lambwe Valley	Natural	Natural	common fiscal	0
Lambwe Valley	Natural	Natural	common waxbill	0
Lambwe Valley	Natural	Natural	compact weaver	0
Lambwe Valley	Natural	Natural	copper sunbird	0
Lambwe Valley	Natural	Natural	crested francolin	0
Lambwe Valley	Natural	Natural	croaking cisticola	0
Lambwe Valley	Natural	Natural	Crowned Lapwing	0
Lambwe Valley	Natural	Natural	dark capped yellow warbler	0
Lambwe Valley	Natural	Natural	diederik cuckoo	0
Lambwe Valley	Natural	Natural	eastern grey plantain eater	0
Lambwe Valley	Natural	Natural	Emerald-sp. Wood-Dove	0
Lambwe Valley	Natural	Natural	European Bee-eater	0
Lambwe Valley	Natural	Natural	fawn bellied waxbill	0
Lambwe Valley	Natural	Natural	fawn breasted waxbill	0
Lambwe Valley	Natural	Natural	Fork-tailed Drongo	0
Lambwe Valley	Natural	Natural	Gabar Goshawk	0
Lambwe Valley	Natural	Natural	great sparrowhawk	0
Lambwe Valley	Natural	Natural	greater honeyguide	0
Lambwe Valley	Natural	Natural	greater swamp warbler	0
Lambwe Valley	Natural	Natural	green headed sunbird	0
Lambwe Valley	Natural	Natural	grey backed camaroptera	0
Lambwe Valley	Natural	Natural	grey capped camaroptera	0
Lambwe Valley	Natural	Natural	grey capped warbler	0
Lambwe Valley	Natural	Natural	grey headed sparrow	0
Lambwe Valley	Natural	Natural	grey winged robin chat	0
Lambwe Valley	Natural	Natural	grey woodpecker	0
Lambwe Valley	Natural	Natural	Grey-backed Camaroptera	0
Lambwe Valley	Natural	Natural	Grey-backed Fiscal	0
Lambwe Valley	Natural	Natural	greyish eagle owl	0
Lambwe Valley	Natural	Natural	holub'sgolden weaver	0
Lambwe Valley	Natural	Natural	klaas' cuckoo	0
Lambwe Valley	Natural	Natural	laughing dove	0
Lambwe Valley	Natural	Natural	lesser honeyguide	0
Lambwe Valley	Natural	Natural	Lesser Masked Weaver	0
Lambwe Valley	Natural	Natural	lesser striped swallow	0
Lambwe Valley	Natural	Natural	little bee eater	0
Lambwe Valley	Natural	Natural	little greenbul	0
Lambwe Valley	Natural	Natural	Long-crested Eagle	0
Lambwe Valley	Natural	Natural	marsh tchagra	0
Lambwe Valley	Natural	Natural	Northern Black Flycatcher	0
Lambwe Valley	Natural	Natural	olive bellied sunbird	0
Lambwe Valley	Natural	Natural	olive sunbird	0
Lambwe Valley	Natural	Natural	Pale Flycatcher	0
Lambwe Valley	Natural	Natural	papyrus canary	0
Lambwe Valley	Natural	Natural	paradise flycatcher	0
Lambwe Valley	Natural	Natural	parasitic weaver	0
Lambwe Valley	Natural	Natural	pied crow	0
Lambwe Valley	Natural	Natural	pigmy kingfisher	0
Lambwe Valley	Natural	Natural	pin tailed whydah	0
Lambwe Valley	Natural	Natural	purple banded sunbird	0
Lambwe Valley	Natural	Natural	purple grenadier	0
Lambwe Valley	Natural	Natural	pygmy kingfisher	0
Lambwe Valley	Natural	Natural	Rattling Cisticola	0
Lambwe Valley	Natural	Natural	red billed firefinch	0
Lambwe Valley	Natural	Natural	red billed oxpecker	0
Lambwe Valley	Natural	Natural	red cheeked cordon bleu	0
Lambwe Valley	Natural	Natural	red chested sunbird	0
Lambwe Valley	Natural	Natural	red crested cuckoo	0
Lambwe Valley	Natural	Natural	red eyed dove	0
Lambwe Valley	Natural	Natural	red faced cisticola	0
Lambwe Valley	Natural	Natural	red headed lovebird	0
Lambwe Valley	Natural	Natural	red winged warbler	0
Lambwe Valley	Natural	Natural	Red-billed Quelea	0
Lambwe Valley	Natural	Natural	Red-eyed Dove	0
Lambwe Valley	Natural	Natural	Red-faced Crombec	0
Lambwe Valley	Natural	Natural	Ring-necked Dove	0
Lambwe Valley	Natural	Natural	ross's turaco	0
Lambwe Valley	Natural	Natural	Rüppell's Long-t. Starling	0
Lambwe Valley	Natural	Natural	ruppell's starling	0
Lambwe Valley	Natural	Natural	scarlet chested sunbird	0
Lambwe Valley	Natural	Natural	Scarlet-breasted Sunbird	0
Lambwe Valley	Natural	Natural	senegal coucal	0
Lambwe Valley	Natural	Natural	siffling cisticola	0
Lambwe Valley	Natural	Natural	singing cisticola	0
Lambwe Valley	Natural	Natural	Slate-coloured Boubou	0
Lambwe Valley	Natural	Natural	slender billed weaver	0
Lambwe Valley	Natural	Natural	snowy headed robin chat	0
Lambwe Valley	Natural	Natural	speckled mousebird	0
Lambwe Valley	Natural	Natural	speckled pigeon	0
Lambwe Valley	Natural	Natural	spectacled weaver	0
Lambwe Valley	Natural	Natural	striped kingfisher	0
Lambwe Valley	Natural	Natural	sulphur breasted bush shrike	0
Lambwe Valley	Natural	Natural	Superb Starling	0
Lambwe Valley	Natural	Natural	tambourine dove	0
Lambwe Valley	Natural	Natural	tawny flanked prinia	0
Lambwe Valley	Natural	Natural	triped kingfisher	0
Lambwe Valley	Natural	Natural	tropical boubou	0
Lambwe Valley	Natural	Natural	variable sunbird	0
Lambwe Valley	Natural	Natural	violet backed starling	0
Lambwe Valley	Natural	Natural	Wattled Starling	0
Lambwe Valley	Natural	Natural	whistling cisticola	0
Lambwe Valley	Natural	Natural	white browed coucal	0
Lambwe Valley	Natural	Natural	white browed robin chat	0
Lambwe Valley	Natural	Natural	white browed scrub robin	0
Lambwe Valley	Natural	Natural	white chinned prinia	0
Lambwe Valley	Natural	Natural	white headed saw wing	0
Lambwe Valley	Natural	Natural	White-brow. Robin-Chat	0
Lambwe Valley	Natural	Natural	White-brow. Scrub-Robin	0
Lambwe Valley	Natural	Natural	White-headed Saw-wing	0
Lambwe Valley	Natural	Natural	winding cisticola	0
Lambwe Valley	Natural	Natural	woodland kingfisher	0
Lambwe Valley	Natural	Natural	yellow fronted canary	0
Lambwe Valley	Natural	Natural	yellow fronted tinkerbird	0
Lambwe Valley	Natural	Natural	yellow mantled widowbird	0
Lambwe Valley	Natural	Natural	yellow rumped tinkerbird	0
Lambwe Valley	Natural	Natural	yellow throated leaflove	0
Lambwe Valley	Natural	Natural	yellow throated longclaw	0
Lambwe Valley	Natural	Natural	Yellow Wagtail	0
Lambwe Valley	Natural	Natural	yellow white eye	0
Lambwe Valley	Natural	Natural	yellowbill	0
Lambwe Valley	Semi-Natural	Disturbed	Abyssinian Scimitarbill	1
Lambwe Valley	Semi-Natural	Disturbed	Afr. Moustached Warbler	1
Lambwe Valley	Semi-Natural	Disturbed	Angola Swallow	1
Lambwe Valley	Semi-Natural	Disturbed	Babbler spp.	1
Lambwe Valley	Semi-Natural	Disturbed	barn swallow	1
Lambwe Valley	Semi-Natural	Disturbed	Beautiful Sunbird	1
Lambwe Valley	Semi-Natural	Disturbed	Black Cuckoo Shrike	1
Lambwe Valley	Semi-Natural	Disturbed	Black-and-White Cuckoo	1
Lambwe Valley	Semi-Natural	Disturbed	Black-bellied Bustard	1
Lambwe Valley	Semi-Natural	Disturbed	Black-chested Snake Eagle	1
Lambwe Valley	Semi-Natural	Disturbed	Black-headed Gonolek	1
Lambwe Valley	Semi-Natural	Disturbed	Black-necked Weaver	1
Lambwe Valley	Semi-Natural	Disturbed	Black-shouldered Kite	1
Lambwe Valley	Semi-Natural	Disturbed	Blue-naped Mousebird	1
Lambwe Valley	Semi-Natural	Disturbed	Cattle Egret	1
Lambwe Valley	Semi-Natural	Disturbed	Crowned Lapwing	1
Lambwe Valley	Semi-Natural	Disturbed	Emerald-sp. Wood-Dove	1
Lambwe Valley	Semi-Natural	Disturbed	European Bee-eater	1
Lambwe Valley	Semi-Natural	Disturbed	Fork-tailed Drongo	1
Lambwe Valley	Semi-Natural	Disturbed	Gabar Goshawk	1
Lambwe Valley	Semi-Natural	Disturbed	Grey-backed Camaroptera	1
Lambwe Valley	Semi-Natural	Disturbed	Grey-backed Fiscal	1
Lambwe Valley	Semi-Natural	Disturbed	laughing dove	1
Lambwe Valley	Semi-Natural	Disturbed	Lesser Masked Weaver	1
Lambwe Valley	Semi-Natural	Disturbed	lesser striped swallow	1
Lambwe Valley	Semi-Natural	Disturbed	Long-crested Eagle	1
Lambwe Valley	Semi-Natural	Disturbed	Northern Black Flycatcher	1
Lambwe Valley	Semi-Natural	Disturbed	Pale Flycatcher	1
Lambwe Valley	Semi-Natural	Disturbed	Purple-banded Sunbird	1
Lambwe Valley	Semi-Natural	Disturbed	Rattling Cisticola	1
Lambwe Valley	Semi-Natural	Disturbed	Red-billed Quelea	1
Lambwe Valley	Semi-Natural	Disturbed	Red-eyed Dove	1
Lambwe Valley	Semi-Natural	Disturbed	Red-faced Crombec	1
Lambwe Valley	Semi-Natural	Disturbed	Ring-necked Dove	1
Lambwe Valley	Semi-Natural	Disturbed	Rüppell's Long-t. Starling	1
Lambwe Valley	Semi-Natural	Disturbed	Scarlet-breasted Sunbird	1
Lambwe Valley	Semi-Natural	Disturbed	Slate-coloured Boubou	1
Lambwe Valley	Semi-Natural	Disturbed	speckled mousebird	1
Lambwe Valley	Semi-Natural	Disturbed	spectacled weaver	1
Lambwe Valley	Semi-Natural	Disturbed	sulphur breasted bush shrike	1
Lambwe Valley	Semi-Natural	Disturbed	Superb Starling	1
Lambwe Valley	Semi-Natural	Disturbed	Tawny-flanked Prinia	1
Lambwe Valley	Semi-Natural	Disturbed	Wattled Starling	1
Lambwe Valley	Semi-Natural	Disturbed	White-brow. Robin-Chat	1
Lambwe Valley	Semi-Natural	Disturbed	White-brow. Scrub-Robin	1
Lambwe Valley	Semi-Natural	Disturbed	White-headed Saw-wing	1
Lambwe Valley	Semi-Natural	Disturbed	Yellow Wagtail	1
Lambwe Valley	Semi-Natural	Disturbed	Yellow-fronted Canary	1
Lambwe Valley	Semi-Natural	Disturbed	Yellow-throated Longclaw	1
Lambwe Valley	Semi-Natural	Disturbed	Abdim's Stork	0
Lambwe Valley	Semi-Natural	Disturbed	Afr. Paradise Flycatcher	0
Lambwe Valley	Semi-Natural	Disturbed	african black swift	0
Lambwe Valley	Semi-Natural	Disturbed	african citril	0
Lambwe Valley	Semi-Natural	Disturbed	african firefinch	0
Lambwe Valley	Semi-Natural	Disturbed	African Grey Hornbill	0
Lambwe Valley	Semi-Natural	Disturbed	african moustached warbler	0
Lambwe Valley	Semi-Natural	Disturbed	african palm swift	0
Lambwe Valley	Semi-Natural	Disturbed	african pied wagtail	0
Lambwe Valley	Semi-Natural	Disturbed	baglafecht weaver	0
Lambwe Valley	Semi-Natural	Disturbed	bar breasted firefinch	0
Lambwe Valley	Semi-Natural	Disturbed	Bare-faced Go-away-bird	0
Lambwe Valley	Semi-Natural	Disturbed	black & white mannikin	0
Lambwe Valley	Semi-Natural	Disturbed	black bellied firefinch	0
Lambwe Valley	Semi-Natural	Disturbed	black billed barbet	0
Lambwe Valley	Semi-Natural	Disturbed	black faced waxbill	0
Lambwe Valley	Semi-Natural	Disturbed	black headed batis	0
Lambwe Valley	Semi-Natural	Disturbed	black headed gonolek	0
Lambwe Valley	Semi-Natural	Disturbed	black headed heron	0
Lambwe Valley	Semi-Natural	Disturbed	black headed weaver	0
Lambwe Valley	Semi-Natural	Disturbed	black rumped waxbill	0
Lambwe Valley	Semi-Natural	Disturbed	Black-lored Babbler	0
Lambwe Valley	Semi-Natural	Disturbed	Black-throated Wattle-eye	0
Lambwe Valley	Semi-Natural	Disturbed	blue flycatcher	0
Lambwe Valley	Semi-Natural	Disturbed	blue headed coucal	0
Lambwe Valley	Semi-Natural	Disturbed	blue spotted wood dove	0
Lambwe Valley	Semi-Natural	Disturbed	brimstone canary	0
Lambwe Valley	Semi-Natural	Disturbed	Broad-tailed Warbler	0
Lambwe Valley	Semi-Natural	Disturbed	bronze mannikin	0
Lambwe Valley	Semi-Natural	Disturbed	bronze sunbird	0
Lambwe Valley	Semi-Natural	Disturbed	brow crowned tchagra	0
Lambwe Valley	Semi-Natural	Disturbed	brown babber	0
Lambwe Valley	Semi-Natural	Disturbed	brown backed scrub robin	0
Lambwe Valley	Semi-Natural	Disturbed	brown crowned tchagra	0
Lambwe Valley	Semi-Natural	Disturbed	brown parrot	0
Lambwe Valley	Semi-Natural	Disturbed	brown throated wattle eye	0
Lambwe Valley	Semi-Natural	Disturbed	cabanis greenbul	0
Lambwe Valley	Semi-Natural	Disturbed	common bulbul	0
Lambwe Valley	Semi-Natural	Disturbed	common fiscal	0
Lambwe Valley	Semi-Natural	Disturbed	common waxbill	0
Lambwe Valley	Semi-Natural	Disturbed	compact weaver	0
Lambwe Valley	Semi-Natural	Disturbed	copper sunbird	0
Lambwe Valley	Semi-Natural	Disturbed	crested francolin	0
Lambwe Valley	Semi-Natural	Disturbed	croaking cisticola	0
Lambwe Valley	Semi-Natural	Disturbed	dark capped yellow warbler	0
Lambwe Valley	Semi-Natural	Disturbed	diederik cuckoo	0
Lambwe Valley	Semi-Natural	Disturbed	eastern grey plantain eater	0
Lambwe Valley	Semi-Natural	Disturbed	Eurasian Hobby	0
Lambwe Valley	Semi-Natural	Disturbed	fawn bellied waxbill	0
Lambwe Valley	Semi-Natural	Disturbed	fawn breasted waxbill	0
Lambwe Valley	Semi-Natural	Disturbed	great sparrowhawk	0
Lambwe Valley	Semi-Natural	Disturbed	greater honeyguide	0
Lambwe Valley	Semi-Natural	Disturbed	greater swamp warbler	0
Lambwe Valley	Semi-Natural	Disturbed	green headed sunbird	0
Lambwe Valley	Semi-Natural	Disturbed	Green Wood-Hoopoe	0
Lambwe Valley	Semi-Natural	Disturbed	grey capped camaroptera	0
Lambwe Valley	Semi-Natural	Disturbed	grey capped warbler	0
Lambwe Valley	Semi-Natural	Disturbed	grey headed sparrow	0
Lambwe Valley	Semi-Natural	Disturbed	grey winged robin chat	0
Lambwe Valley	Semi-Natural	Disturbed	grey woodpecker	0
Lambwe Valley	Semi-Natural	Disturbed	greyish eagle owl	0
Lambwe Valley	Semi-Natural	Disturbed	hadada ibis	0
Lambwe Valley	Semi-Natural	Disturbed	Helmeted Guineafowl	0
Lambwe Valley	Semi-Natural	Disturbed	holub'sgolden weaver	0
Lambwe Valley	Semi-Natural	Disturbed	klaas' cuckoo	0
Lambwe Valley	Semi-Natural	Disturbed	lesser honeyguide	0
Lambwe Valley	Semi-Natural	Disturbed	little bee eater	0
Lambwe Valley	Semi-Natural	Disturbed	little greenbul	0
Lambwe Valley	Semi-Natural	Disturbed	Little Swift	0
Lambwe Valley	Semi-Natural	Disturbed	marsh tchagra	0
Lambwe Valley	Semi-Natural	Disturbed	olive bellied sunbird	0
Lambwe Valley	Semi-Natural	Disturbed	olive sunbird	0
Lambwe Valley	Semi-Natural	Disturbed	papyrus canary	0
Lambwe Valley	Semi-Natural	Disturbed	paradise flycatcher	0
Lambwe Valley	Semi-Natural	Disturbed	parasitic weaver	0
Lambwe Valley	Semi-Natural	Disturbed	pied crow	0
Lambwe Valley	Semi-Natural	Disturbed	pigmy kingfisher	0
Lambwe Valley	Semi-Natural	Disturbed	pin tailed whydah	0
Lambwe Valley	Semi-Natural	Disturbed	purple grenadier	0
Lambwe Valley	Semi-Natural	Disturbed	pygmy kingfisher	0
Lambwe Valley	Semi-Natural	Disturbed	red billed firefinch	0
Lambwe Valley	Semi-Natural	Disturbed	red billed oxpecker	0
Lambwe Valley	Semi-Natural	Disturbed	red cheeked cordon bleu	0
Lambwe Valley	Semi-Natural	Disturbed	red chested sunbird	0
Lambwe Valley	Semi-Natural	Disturbed	red crested cuckoo	0
Lambwe Valley	Semi-Natural	Disturbed	red faced cisticola	0
Lambwe Valley	Semi-Natural	Disturbed	red headed lovebird	0
Lambwe Valley	Semi-Natural	Disturbed	red winged warbler	0
Lambwe Valley	Semi-Natural	Disturbed	Red-billed Quelea	0
Lambwe Valley	Semi-Natural	Disturbed	Red-eyed Dove	0
Lambwe Valley	Semi-Natural	Disturbed	Red-fronted Tinkerbird	0
Lambwe Valley	Semi-Natural	Disturbed	Red-necked Spurfowl	0
Lambwe Valley	Semi-Natural	Disturbed	ross's turaco	0
Lambwe Valley	Semi-Natural	Disturbed	ruppell's starling	0
Lambwe Valley	Semi-Natural	Disturbed	scarlet chested sunbird	0
Lambwe Valley	Semi-Natural	Disturbed	senegal coucal	0
Lambwe Valley	Semi-Natural	Disturbed	siffling cisticola	0
Lambwe Valley	Semi-Natural	Disturbed	singing cisticola	0
Lambwe Valley	Semi-Natural	Disturbed	slender billed weaver	0
Lambwe Valley	Semi-Natural	Disturbed	snowy headed robin chat	0
Lambwe Valley	Semi-Natural	Disturbed	speckled pigeon	0
Lambwe Valley	Semi-Natural	Disturbed	Spotted Flycatcher	0
Lambwe Valley	Semi-Natural	Disturbed	striped kingfisher	0
Lambwe Valley	Semi-Natural	Disturbed	tambourine dove	0
Lambwe Valley	Semi-Natural	Disturbed	triped kingfisher	0
Lambwe Valley	Semi-Natural	Disturbed	tropical boubou	0
Lambwe Valley	Semi-Natural	Disturbed	variable sunbird	0
Lambwe Valley	Semi-Natural	Disturbed	violet backed starling	0
Lambwe Valley	Semi-Natural	Disturbed	whistling cisticola	0
Lambwe Valley	Semi-Natural	Disturbed	white browed coucal	0
Lambwe Valley	Semi-Natural	Disturbed	white browed scrub robin	0
Lambwe Valley	Semi-Natural	Disturbed	white chinned prinia	0
Lambwe Valley	Semi-Natural	Disturbed	White-brow. Robin-Chat	0
Lambwe Valley	Semi-Natural	Disturbed	White-brow. Scrub-Robin	0
Lambwe Valley	Semi-Natural	Disturbed	White-headed Saw-wing	0
Lambwe Valley	Semi-Natural	Disturbed	White-throated Bee-eater	0
Lambwe Valley	Semi-Natural	Disturbed	winding cisticola	0
Lambwe Valley	Semi-Natural	Disturbed	woodland kingfisher	0
Lambwe Valley	Semi-Natural	Disturbed	yellow fronted tinkerbird	0
Lambwe Valley	Semi-Natural	Disturbed	yellow mantled widowbird	0
Lambwe Valley	Semi-Natural	Disturbed	yellow rumped tinkerbird	0
Lambwe Valley	Semi-Natural	Disturbed	yellow throated leaflove	0
Lambwe Valley	Semi-Natural	Disturbed	yellow white eye	0
Lambwe Valley	Semi-Natural	Disturbed	yellowbill	0
Lambwe Valley	Semi-Natural	Disturbed	Yellow-rumped Seed-eater	0
Lambwe Valley	Semi-Natural	Disturbed	Yellow-spotted Petronia	0
