# Supplementary material for: Bird species richness and diversity responses to land use change in the Lake Victoria Basin, Kenya
Source: Sci Rep. 2024 Jan 19;14:1711. doi: 10.1038/s41598-024-52107-2 (PMC10798997; doi:10.1038/s41598-024-52107-2)
Supplement: Supplementary file 4 — Supplementary Information 4. [file 41598_2024_52107_MOESM4_ESM.xlsx]

## Sheet: Sheet1
Common name	Scientific name	Guild	Breeding Range	Non-Breeding Range	Threat Level (Trend)	Foraging Style	Lambwe Valley Disturbed	Lambwe Valley Natural	Busia Disturbed	Busia Natural	Angurai Disturbed	Angurai Natural
Abdim's Stork	Ciconia abdimii	insectivore	8790000	13700000	Decreasing	Migratory	0	1	0	0	0	0
Abyssinian Scimitarbill	Rhinopomastus minor	insectivore	2960000		Decreasing	Non-Migratory	0	1	0	0	0	0
African black swift	Cypseloides niger	insectivore	13000000		Decreasing	Migratory	0	0	0	1	0	1
African citril	Serinus citrinelloides	granivore	1050000		Stable	Non-Migratory	0	0	0	1	0	1
African Grey Hornbill	Tockus nasutus,	frugivore	23500000		Stable	Non-Migratory	0	1	0	0	0	0
African Moustached Warbler	Acrocephalus melanopogon	insectivore	13600000		Stable	Migratory	1	0	0	1	0	1
African palm swift	Cypsiurus parvus	insectivore	26500000		Increasing	Non-Migratory	0	0	0	1	0	0
African Paradise Flycatcher	Bradornis microrhynchus	insectivore	3110000		Stable	Non-Migratory	0	1	0	0	0	0
African pied wagtail	Motacilla alba yarrellii	insectivore	25100000		Stable	Non-Migratory	0	0	1	1	0	0
Angola Swallow	Hirundo angolensis	insectivore	4940000		Increasing	Migratory	0	1	0	0	0	0
Baglafecht Weaver	Ploceus baglafecht	insectivore	6710000		Stable	Non-Migratory	0	0	1	1	0	1
Bar breasted firefinch	Lagonosticta rufopicta	granivore	8150000		Stable	Non-Migratory	0	0	0	1	0	0
Bare faced Go-away-bird	Corythaixoides personatus	frugivore	224000		Stable	Non-Migratory	0	1	0	0	0	0
Barn swallow	Hirundo rustica	insectivore	251000000		Decreasing	Migratory	0	1	0	1	0	0
Beautiful Sunbird	Cinnyris pulchella	nectarivore	10300000		Stable	Non-Migratory	1	0	0	0	0	0
Black & white mannikin	Spermestes bicolor	granivore	4200000		Stable	Non-Migratory	0	0	0	1	0	1
Black and White Cuckoo	Cuculus clamosus	insectivore/ frugivore	21800000		Stable	Migratory	0	1	0	0	0	0
Black bellied Bustard	Lissotis melanogaster	omnivores	20900000	21400000	Decreasing	Non-Migratory	0	1	0	0	0	0
Black bellied firefinch	Lagonosticta rara	granivore	4450000		Stable	Non-Migratory	0	0	0	0	0	1
Black billed barbet	Lybius guifsobalito	insectivore/ frugivore	3750000		Increasing	Non-Migratory	0	0	0	0	0	1
Black chested Snake Eagle	Circaetus pectoralis)	Carnivore	13900000	14300000	Stable	Migratory	0	1	0	0	0	0
Black Cuckoo Shrike	Coracina novaehollandiae	insectivore	11000000	16600000	Decreasing	Migratory	1	0	0	0	0	0
Black faced waxbill	Estrilda atricapilla	granivore	2700000		Stable	Non-Migratory	0	0	0	0	0	1
Black headed batis	Batis minor	insectivore	868000		Decreasing	Non-Migratory	0	0	0	0	0	1
Black headed gonolek	Laniarius erythrogaster	insectivore	5910000		Stable	Non-Migratory	1	0	0	1	0	1
Black headed heron	Ardea melanocephala	insectivore/ carnivore	26000000		Increasing	Migratory	0	0	0	0	0	1
Black headed weaver	Ploceus melanocephalus	insectivore/ granivore	12300000		Stable	Non-Migratory	0	0	0	1	0	1
Black lored Babbler	Turdoides melanops	insectivore	422000		Decreasing	Non-Migratory	1	1	0	0	0	0
Black necked Weaver	Ploceus nigricollis	insectivore	7060000		Stable	Non-Migratory	0	1	0	0	0	0
Black rumped waxbill	Estrilda troglodytes	granivore	8660000		Stable	Non-Migratory	0	0	0	0	0	1
Black shouldered kite	Elanus axillaris	Carnivore	10000000		Increasing	Migratory	0	1	1	1	0	1
Black throated Wattle-eye	Platysteira peltata	insectivore	7350000		Decreasing	Migratory	0	1	0	0	0	0
Blue flycatcher	Elminia longicauda	insectivore	8760000		Stable	Non-Migratory	0	0	0	0	0	1
Blue headed coucal	Centropus monachus	omnivores	9870000		Stable	Non-Migratory	0	0	0	1	0	0
Blue naped Mousebird	Urocolius macrourus	frugivore	14700000		Decreasing	Non-Migratory	0	1	0	0	0	0
Blue spotted wood dove	Turtur afer	granivore	19100000	18900000	Stable	Migratory	0	0	0	1	0	1
brimstone canary	Crithagra sulpurata	granivore	8700000		Stable	Non-Migratory	0	0	0	1	1	0
Broad tailed Warbler	Catriscus brevirostris	insectivore	11700000		Decreasing	Non-Migratory	0	1	0	0	0	0
Bronze mannikin	Lonchura cucullata	granivore	23600000		Stable	Non-Migratory	0	0	1	1	1	1
Bronze sunbird	Nectarinia kilimensis	insectivore	4160000		Stable	Non-Migratory	0	0	0	0	0	1
Brown babbler	Pellorneum fuscocapillum,	omnivores	9360000		Stable	Non-Migratory	0	0	0	1	0	0
Brown backed scrub robin	Cercotrichas hartlaubi	insectivore	3170000		Stable	Non-Migratory	0	0	0	0	0	1
Brown crowned tchagra	Tchagra australis	insectivore	15100000		Stable	Non-Migratory	0	0	0	1	0	1
Brown parrot	Pocephalus meyeri	frugivore	10400000		Stable	Non-Migratory	0	1	1	0	0	0
Brown throated wattle eye	Platysteira cyanea	insectivore	10700000		Stable	Non-Migratory	0	0	0	0	0	1
Cabanis greenbul	Phyllastrephus cabanisi	insectivore	4130000		Stable	Non-Migratory	0	0	0	0	0	1
Cattle Egret	Bubulcus ibis	insectivore	355000000	349000000	Increasing	Migratory	1	0	0	0	0	0
Common bulbul	Pycnonotus barbatus,	frugivore	34600000		Increasing	Non-Migratory	0	0	1	1	1	1
Common fiscal	Lanius collaris	insectivore	22400000		Increasing	Non-Migratory	0	0	1	1	0	0
Common waxbill	Estrilda astrild	granivore	22200000		Stable	Non-Migratory	0	0	0	1	0	1
Compact weaver	Ploceus superciliosus	granivore	9590000		Stable	Non-Migratory	0	0	1	1	0	1
Copper sunbird	Cinnyris cupreus	insectivore/ nectarivore	16400000		Stable	Non-Migratory	0	0	1	1	0	1
Crested francolin	Ortygonis sephaena	omnivore	8750000		Stable	Non-Migratory	0	0	1	1	0	1
Croaking cisticola	Cisticola natalensis,	insectivore	20400000		Stable	Non-Migratory	0	0	0	0	0	1
Crowned Lapwing	Vanellus coronatus	insectivore	11100000		Increasing	Non-Migratory	1	0	0	0	0	0
Dark capped yellow warbler	Iduna natalensis massaica	insectivore	11100000		Stable	Non-Migratory	0	0	0	1	0	1
Diederik cuckoo	Chrysococcyx caprius	insectivore	30000000	5820000	Stable	Migratory	0	0	0	1	0	1
Eastern grey plantain eater	Crinifer zonurus,	frugivore	3580000		Stable	Non-Migratory	0	0	0	1	0	0
Grey-capped Emerald/Emerald Wood dove	Chalcophaps indica	granivore	21,300,00		Decreasing	Non-Migratory	0	1	0	0	0	0
Eurasian Hobby	Falco subbuteo	Carnivore	52600000	49300000	Decreasing	Migratory	0	1	0	0	0	0
European Bee-eater	Merops apiaster	insectivore	55700000	12800000	Stable	Migratory	0	1	0	0	0	0
fawn breasted waxbill	Estrilda paludicola	granivore	7530000		Stable	Non-Migratory	0	0	0	1	0	0
Fork tailed Drongo	Dicrurus adsimilis,	insectivore	25900000		Stable	Non-Migratory	0	1	0	0	0	0
Gabar Goshawk	Micronisus gabar	Carnivore	26100000		Stable	Non-Migratory	0	1	0	0	0	0
Great/Black sparrowhawk	Accipiter melanoleucus	Carnivore	22600000	23800000	Decreasing	Non-Migratory	0	0	0	0	0	1
Greater honeyguide	Indicator indicator	insectivore/wax feeder	24600000		Increasing	Non-Migratory	0	0	0	0	0	1
Greater swamp warbler	Acrocephalus rufescens	insectivore	12300000		Stable	Non-Migratory	0	0	0	1	0	0
Green headed sunbird	Cyanomitra verticalis	insectivore/nectarivore	10200000		Stable	Non-Migratory	0	0	0	0	0	1
Green Wood-Hoopoe	Phoeniculus purpureus	insectivore	22700000		Decreasing	Non-Migratory	0	1	0	0	0	0
Grey backed/Bleating camaroptera	Camaroptera brachyura	insectivore	25400000		Increasing	Non-Migratory	0	1	0	0	0	1
Grey capped camaroptera (Recent studies suggest it is equivalent to the Bleating/Grey-backed camaroptera)	Camaroptera brevicaudata	insectivore	25400000		Increasing	Non-Migratory	0	0	0	1	0	0
Grey capped warbler	Eminia lepida	insectivore	1000000		Stable	Non-Migratory	0	0	0	1	0	1
Grey headed sparrow	Passer griseus	granivore	18800000		Stable	Non-Migratory	0	0	0	1	0	1
Grey winged robin chat/akalat	Sheppardia polioptera	insectivore	7290000		Decreasing	Non-Migratory	0	0	0	0	0	1
Grey woodpecker	Dendropicos goertae	insectivore	12400000		Stable	Non-Migratory	0	0	0	1	0	0
Grey-backed Fiscal	Lanius excubitoroides	insectivore/carnivore	8430000	5310000	Stable	Non-Migratory	1	0	0	0	0	0
Greyish eagle owl	Bubo cinerascens	Carnivore	12600000		Stable	Non-Migratory	0	0	0	0	0	1
Hadada ibis	Bostrychia hagedash	insectivore	25000000		Increasing	Non-Migratory	0	1	0	1	0	0
Helmeted Guineafowl	Numida meleagris	omnivores	24500000		Stable	Non-Migratory	0	1	0	0	0	0
Holub'sgolden weaver	Ploceus xanthops	insectivore	7700000		Stable	Non-Migratory	0	0	0	1	0	0
Klaas' cuckoo	Chrysococcyx klaas	insectivore	25500000	14600000	Stable	Migratory	0	0	0	1	0	1
Laughing dove	Spilopelia senegalensis	granivore	64400000		Stable	Migratory	0	0	0	1	0	1
Lesser honeyguide	Indicator minor	insectivore/wax feeder	24500000		Stable	Non-Migratory	0	0	0	1	0	0
Lesser Masked Weaver	Ploceus intermedius	granivore	10500000		Stable	Non-Migratory	1	0	0	0	0	0
Lesser striped swallow	Cecropis abyssinica	insectivore	23200000	21000000	Increasing	Migratory	1	0	0	1	0	0
Little bee eater	Merops pusillus	insectivore	22000000		Decreasing	Non-Migratory	0	0	0	1	0	0
Little greenbul	Eurillas virens	frugivore	9830000		Stable	Migratory	0	0	0	0	0	1
Little Swift	Apus affinis	insectivore	60600000	55800000	Increasing	Migratory	0	1	0	0	0	0
Long-crested Eagle	Lophaetus occipitalis)	Carnivore	24600000		Increasing	Non-Migratory	0	1	0	0	0	0
Marsh tchagra	Bocagia minuta	insectivore	14400000		Decreasing	Non-Migratory	0	0	0	1	0	1
Northern Black Flycatcher	Melaenornis edolioides,	insectivore	9780000		Stable	Non-Migratory	0	1	0	0	0	0
Olive bellied sunbird	Cinnyris chloropygius	insectivore/nectarivore	9030000		Stable	Non-Migratory	0	0	0	1	1	1
Olive sunbird	Cinnyris jugularis	insectivore/nectarivore	22400000		Stable	Non-Migratory	0	0	0	0	0	1
Pale Flycatcher	Agricola pallidus	insectivore	20900000		Stable	Non-Migratory	1	0	0	0	0	0
Papyrus canary	Crithagra koliensis	frugivore	261000		Decreasing	Non-Migratory	0	0	0	1	0	0
Paradise flycatcher	Terpsiphone viridis	insectivore	26800000	25000000	Stable	Migratory	0	0	0	0	0	1
Parasitic weaver /Cuckoo finch	Anomalospiza imberbis	granivore	17300000		Stable	Non-Migratory	0	0	0	0	0	1
Pied crow	Corvus albus	omnivores	32900000		Stable	Non-Migratory	0	0	0	1	0	0
Pigmy kingfisher	Ispidina picta	insectivore	21800000	15700000	Stable	Migratory	0	0	0	1	0	1
Pin tailed whydah	Vidua macroura,	granivore	26600000		Stable	Non-Migratory	0	0	1	1	0	0
Purple banded Sunbird	Cinnyris bifasciatus	insectivore/nectarivore	9470000		Stable	Non-Migratory	0	1	0	0	0	1
Purple grenadier	Granatina ianthinogaster	granivore	2510000		Stable	Non-Migratory	0	0	0	0	0	1
Rattling Cisticola	Cisticola chiniana	insectivore	10800000		Stable	Non-Migratory	1	0	0	0	0	0
Red-billed firefinch	Lagonosticta senegala	granivore	25600000		Stable	Non-Migratory	0	0	0	1	1	1
Red-billed oxpecker	Buphagus erythrorhynchus	insectivore	8930000		Decreasing	Non-Migratory	0	0	0	1	0	0
Red-billed Quelea	Quelea quelea	granivore	25800000		Stable	Non-Migratory	1	0	0	0	0	0
Red-cheeked cordon bleu	Uraeginthus bengalus	granivore	15900000		Stable	Non-Migratory	0	0	0	1	0	1
Red-chested sunbird	Cinnyris erythrocerca	insectivore/nectarivore	1420000		Stable	Non-Migratory	0	0	0	1	0	0
Red-crested cuckoo	Cuculus solitarius	granivore	22400000	10500000	Stable	Migratory	0	0	0	0	0	1
Red-eyed dove	Streptopelia semitorquata	granivore	26000000		Increasing	Migratory	0	1	0	1	0	1
Red-faced cisticola	Cisticola erythrops	insectivore	19400000		Stable	Non-Migratory	0	0	1	1	0	1
Red-fronted Tinkerbird	Pogoniulus pusillus	insectivore/frugivore	6880000		Stable	Non-Migratory	0	1	0	0	0	0
Red-headed lovebird	Agapornis pullarius.	granivore	8360000		Decreasing	Migratory	0	0	0	0	0	1
Red-winged warbler/prinia	Prinia erythroptera	insectivore	13900000		Stable	Non-Migratory	0	0	0	0	0	1
Red-faced Crombec	Sylvietta whytii	insectivore	4170000		Decreasing	Non-Migratory	0	1	0	0	0	0
Red-necked Spurfowl/ Francolin	Pternistis afer	omnivore	9400000		Decreasing	Non-Migratory	0	1	0	0	0	0
Ring-necked Dove	Streptopelia capicola),	granivore	15100000		Increasing	Migratory	0	1	0	0	0	0
Ross's turaco	Musophaga rossae	frugivore	6370000		Stable	Non-Migratory	0	0	0	0	0	1
Rueppell's long-tailed/glossy Starling	Lamprotornis purpuropterus	omnivores	3670000		Unknown	Non-Migratory	0	1	0	1	0	0
Scarlet-chested Sunbird	Chalcomitra senegalensis	insectivore/nectarivore	22300000		Stable	Non-Migratory	0	0	1	1	0	1
Scarlet-breasted sunbird/Javan sunbird	Aethopyga mystacalis	nectarivore	177000		Decreasing	Non-Migratory	0	1	0	0	0	0
Senegal coucal	Centropus senegalensis	omnivores	23900000		Stable	Non-Migratory	0	0	0	1	0	0
Siffling/Short-winged cisticola	Cisticola brachypterus	insectivore	17900000		Stable	Non-Migratory	0	0	0	0	0	1
Singing cisticola	Cisticola cantans	insectivore	16000000		Stable	Non-Migratory	0	0	0	0	1	1
Slate-coloured Boubou	Laniarius funebris	insectivore	2390000		Stable	Non-Migratory	0	1	0	0	0	0
Slender billed weaver	Ploceus pelzelni	insectivore	6040000		Stable	Non-Migratory	0	0	0	1	0	0
Snowy-headed robin chat	Cossypha niveicapilla	insectivore	10900000		Stable	Non-Migratory	0	0	0	0	0	1
Speckled mousebird	Colius striatus	frugivore	16300000		Increasing	Non-Migratory	0	1	0	1	0	1
Speckled pigeon	Columba guinea	granivore	25500000		Stable	Non-Migratory	0	0	0	0	0	1
Spectacled weaver	Ploceus ocularis	insectivore	12500000		Stable	Non-Migratory	0	1	0	1	0	1
Spotted Flycatcher	Muscicapa striata,	insectivore	32400000	19500000	Decreasing	Migratory	0	1	0	0	0	0
Striped kingfisher	Halcyon chelicuti	insectivore	22400000		Stable	Non-Migratory	0	0	0	1	1	0
Sulphur/Orange breasted bush shrike	Chlorophoneus sulfureopectus	insectivore	20400000		Stable	Non-Migratory	0	0	0	0	0	1
Yellow-bellied waxbill	Coccopygia quartinia	insectivore/ granivore	3240000		Stable	Non-Migratory	0	0	0	1	0	1
